# Supplementary material for: Integrating GEO Database, Mendelian Randomization, and Molecular Docking to Identify HLA-C as a Potential Therapeutic Target for Periodontitis
Source: Mediators Inflamm. 2025 Jul 14;2025:9163431. doi: 10.1155/mi/9163431 (PMC12279435; doi:10.1155/mi/9163431)
Supplement: Supporting Information 1 — Supporting Information Table 1. Classical biomarkers and B cell classical biomarkers were used to annotate cell clusters after clustering. [file 9163431.f1.xls]

## Sheet: Classical biomarkers 
0		Mast cells			MS4A2	CPA3	TPSAB1	HDC	KIT	IL1RL1
1		Cytotoxic T cells			CD3D/E/G	TRAC	TRBC1/2	GZMA/M/K	CD8A	PRF1	NKG7
2		B cells			MZB1	IGHG1/3/4	IGKC	IGLC2/3	XBP1	CD79A	JCHAIN
3		B cells			MS4A1 (CD20)	CD19	CD79A/B	PAX5	BANK1	FCRL2	BCL11A
4		CMP			HPGDS	HPGD	CPA3	ANXA1	SOCS1	BTK
5		Monocytes			CD14	FCGR1A (CD64)	FCGR3A (CD16)	LYZ	CSF1R	TLR2	IL1B
6		Monocytes			CLEC10A	CD1C/E	FCER1A	HLA-DQA1	HLA-DQB1）	LAMP3	CD86
7		Fibroblasts			COL6A3、COL12A1、COL1A1、COL1A2、COL3A1			PDGFRA	MFAP4	FBLN1
8		Neutrophils			S100A8	S100A9	S100A12	RETN	CSF3R
9		Macrophages			C1QA	C1QB	C1QC	CD163	CD163L1	MRC1	FOLR2
10		cDC			CLEC9A	XCR1	BATF3	FLT3	IRF8	ZBTB46
11		pDC			CLEC4C	LILRA4	IL3RA	PLD4	IRF4	IRF7
12		Pericytes			RGS5	MCAM	NOTCH3	ACTA2	MYH11
13		Endothelial cells			VWF	CLDN5	CDH5	CD34	CLEC14A	EMCN
14		Epithelial cells			KRT6A	KRT16	KRT5	KRT14	SFN	DSP	S100A14

## Sheet: B Cell Classical biomarkers 
0		Activated GC B cells			LTB	CD69	CD83	BCL2A1
1		Plasma Cells			JUN	SDC1	PRDM1	XBP1
2		Marginal Zone B cells			MZB1	SEC11C	HSP90B1	PPIB
3		Pre-Plasmablasts			RRBP1	XBP1	IRF4	PECAM1（CD31）
4		Naïve B cells			IGHD	TCL1A	FOXP1	CXCR4
5		IgG+ Plasma Cells			IGHG1/2/3/4	IGKC	SDC1（CD138）	MZB1
6		Breg-like/Exhausted B cells			FCRL4	ITGAX	PDCD1	BATF
7		Activated B cells			FCRL1	XAF1	WDFY4	SORL1
8		Aberrant B cells			TNFRSF9	IL1RL1	CTSG	CPA3
