# Supplementary material for: Integrating GEO Database, Mendelian Randomization, and Molecular Docking to Identify HLA-C as a Potential Therapeutic Target for Periodontitis
Source: Mediators Inflamm. 2025 Jul 14;2025:9163431. doi: 10.1155/mi/9163431 (PMC12279435; doi:10.1155/mi/9163431)
Supplement: Supporting Information 2 — Supporting Information Table 2. To further validate the accuracy of the annotations, a comparison was made with the PanglaoDB database, a comprehensive resource for human and mouse single-cell RNA-seq data. [file 9163431.f2.xlsx]

## Sheet: PanglaoDB_markers_27_Mar_2020
species	official gene symbol	cell type	nicknames	ubiquitousness index	product description	gene type	canonical marker	germ layer	organ	sensitivity_human	sensitivity_mouse	specificity_human	specificity_mouse
Mm Hs	CTRB1	Acinar cells	CTRB	0.017	chymotrypsinogen B1	protein-coding gene	1	Endoderm	Pancreas	1	0.957143	NA	0.0159201
Mm Hs	KLK1	Acinar cells	Klk6	0.013	kallikrein 1	protein-coding gene	1	Endoderm	Pancreas	0.833333	0.314286	NA	0.0128263
Mm Hs	RBPJL	Acinar cells	RBP-L|SUHL|RBPSUHL	0.001	recombination signal binding protein for immunoglobulin kappa J region like	protein-coding gene	1	Endoderm	Pancreas	0	0	NA	0
Mm Hs	PTF1A	Acinar cells	PTF1-p48|bHLHa29	0.001	pancreas associated transcription factor 1a	protein-coding gene	1	Endoderm	Pancreas	0	0.157143	NA	0.000773445
Mm	TRY4	Acinar cells	NA	0.007	trypsin 4	protein coding gene	1	Endoderm	Pancreas	NA	NA	NA	NA
Mm Hs	CELA3A	Acinar cells	ELA3|ELA3A	0.001	chymotrypsin like elastase family member 3A	protein-coding gene	1	Endoderm	Pancreas	0.833333	0.128571	NA	0
Mm Hs	PRSS1	Acinar cells	TRY1	0.002	serine protease 1	protein-coding gene	1	Endoderm	Pancreas	1	0.0285714	NA	0
Mm	AMY2A2	Acinar cells	NA	0.001	amylase 2a2	protein coding gene	NA	Endoderm	Pancreas	0	0.157143	NA	0
Mm Hs	SPINK1	Acinar cells	Spink3|PCTT|PSTI|TATI	0.029	serine peptidase inhibitor, Kazal type 1	protein-coding gene	1	Endoderm	Pancreas	1	0	NA	0
Mm Hs	ZG16	Acinar cells	hZG16|JCLN1|ZG16A|JCLN	0.013	zymogen granule protein 16	protein-coding gene	1	Endoderm	Pancreas	0	0	NA	0
Mm Hs	CEL	Acinar cells	BSSL|MODY8	0.002	carboxyl ester lipase	protein-coding gene	1	Endoderm	Pancreas	0.166667	0.442857	NA	0.000837899
Mm Hs	CELA2A	Acinar cells	ELA2A	0.005	chymotrypsin like elastase family member 2A	protein-coding gene	1	Endoderm	Pancreas	0.333333	0.628571	NA	0.00290042
Mm	AMY2A3	Acinar cells	NA	0.001	amylase 2a3	protein coding gene	1	Endoderm	Pancreas	0	0.342857	NA	0.000128908
Mm Hs	CPB1	Acinar cells	NA	0.005	carboxypeptidase B1	protein-coding gene	1	Endoderm	Pancreas	0.833333	0.5	NA	0.00232034
Mm Hs	CELA1	Acinar cells	ELA1	0.017	chymotrypsin like elastase family member 1	protein-coding gene	1	Endoderm	Pancreas	0	0.814286	NA	0.017467
Mm	AMY2A5	Acinar cells	NA	0.002	amylase 2a5	protein coding gene	1	Endoderm	Pancreas	0	0.414286	NA	0.00051563
Mm Hs	RNASE1	Acinar cells	RAC1|RNS1	0.022	ribonuclease A family member 1, pancreatic	protein-coding gene	1	Endoderm	Pancreas	0.75	0	NA	0
Mm Hs	AMY2B	Acinar cells	NA	0.003	amylase, alpha 2B (pancreatic)	protein-coding gene	1	Endoderm	Pancreas	0.0833333	0.528571	NA	0.00148244
Mm Hs	CPA2	Acinar cells	NA	0.004	carboxypeptidase A2	protein-coding gene	1	Endoderm	Pancreas	0.916667	0.457143	NA	0.00277151
Mm Hs	CPA1	Acinar cells	CPA	0.006	carboxypeptidase A1	protein-coding gene	1	Endoderm	Pancreas	0.833333	0.585714	NA	0.00438286
Mm Hs	CELA3B	Acinar cells	CBPP|ELA3B	0.007	chymotrypsin like elastase family member 3B	protein-coding gene	1	Endoderm	Pancreas	0.75	0.8	NA	0.00502739
Mm Hs	PNLIP	Acinar cells	NA	0.005	pancreatic lipase	protein-coding gene	1	Endoderm	Pancreas	0.833333	0.585714	NA	0.00354496
Hs	CTRB2	Acinar cells	NA	0.001	chymotrypsinogen B2	protein-coding gene	1	Endoderm	Pancreas	0.916667	0	NA	0
Mm Hs	PLA2G1B	Acinar cells	PLA2|PPLA2|PLA2A	0.007	phospholipase A2 group IB	protein-coding gene	1	Endoderm	Pancreas	0.833333	0.228571	NA	0.00638092
Mm Hs	PRSS2	Acinar cells	TRY2	0.01	serine protease 2	protein-coding gene	1	Endoderm	Pancreas	1	0.7	NA	0.00696101
Mm Hs	CLPS	Acinar cells	NA	0.021	colipase	protein-coding gene	1	Endoderm	Pancreas	0.583333	0.957143	NA	0.0215276
Hs	REG1A	Acinar cells	PSPS|PSPS1|REG	0.005	regenerating family member 1 alpha	protein-coding gene	1	Endoderm	Pancreas	1	0	NA	0
Mm Hs	SYCN	Acinar cells	SYL|FLJ27441|INSSA1	0.008	syncollin	protein-coding gene	1	Endoderm	Pancreas	0.833333	0	NA	0
Mm Hs	PNLIPRP1	Acinar cells	PLRP1	0.008	pancreatic lipase related protein 1	protein-coding gene	1	Endoderm	Pancreas	0.5	0.628571	NA	0.00663874
Mm Hs	CTRC	Acinar cells	CLCR|ELA4	0.003	chymotrypsin C	protein-coding gene	1	Endoderm	Pancreas	0.833333	0.414286	NA	0.00135353
Mm Hs	REG3A	Acinar cells	REG-III|REG3|PBCGF	0.005	regenerating family member 3 alpha	protein-coding gene	1	Endoderm	Pancreas	0.916667	0	NA	0
Hs	SERPINA3	Acinar cells	AACT	0	serpin family A member 3	protein-coding gene	1	Endoderm	Pancreas	0	0	NA	0
Mm Hs	PRSS3	Acinar cells	TRY4|PRSS4	0.006	serine protease 3	protein-coding gene	1	Endoderm	Pancreas	0.833333	0.0285714	NA	0
Hs	REG1B	Acinar cells	PSPS2|REGH|REGI-BETA	0.002	regenerating family member 1 beta	protein-coding gene	1	Endoderm	Pancreas	0.916667	0	NA	0
Mm Hs	CFB	Acinar cells	H2-Bf|BFD|BF	0.001	complement factor B	protein-coding gene	1	Endoderm	Pancreas	0	0	NA	0.00154689
Mm Hs	GDF15	Acinar cells	PLAB|MIC-1|PDF|NAG-1|PTGFB	0.014	growth differentiation factor 15	protein-coding gene	1	Endoderm	Pancreas	0.833333	0	NA	0.00309378
Mm Hs	MUC1	Acinar cells	CD227|PEM|ADMCKD|ADMCKD1|MCKD|MCKD1	0.016	mucin 1, cell surface associated	protein-coding gene	1	Endoderm	Pancreas	0.916667	0.185714	NA	0.0117306
Hs	C15ORF48	Acinar cells	NMES1|MIR147BHG	0.018	chromosome 15 open reading frame 48	protein-coding gene	1	Endoderm	Pancreas	1	0	NA	0
Mm Hs	DUOXA2	Acinar cells	NA	0	dual oxidase maturation factor 2	protein-coding gene	1	Endoderm	Pancreas	0	0	NA	0.000128908
Hs	AKR1C3	Acinar cells	KIAA0119|DDX|HAKRB|PGFS|HSD17B5	0.007	aldo-keto reductase family 1 member C3	protein-coding gene	1	Endoderm	Pancreas	1	0	NA	0
Mm Hs	OLFM4	Acinar cells	OlfD|GW112	0.013	olfactomedin 4	protein-coding gene	1	Endoderm	Pancreas	0.583333	0	NA	0.0126974
Mm Hs	GSTA1	Acinar cells	NA	0.012	glutathione S-transferase alpha 1	protein-coding gene	1	Endoderm	Pancreas	0.916667	0	NA	0.00837899
Mm Hs	LGALS2	Acinar cells	HL14	0.032	galectin 2	protein-coding gene	1	Endoderm	Pancreas	0.916667	0.0142857	NA	0.0308733
Mm Hs	PDZK1IP1	Acinar cells	DD96|MAP17|SPAP	0.025	PDZK1 interacting protein 1	protein-coding gene	1	Endoderm	Pancreas	1	0.114286	NA	0.0228166
Mm Hs	RARRES2	Acinar cells	TIG2|HP10433	0.03	retinoic acid receptor responder 2	protein-coding gene	1	Endoderm	Pancreas	1	0	NA	0
Mm Hs	CXCL17	Acinar cells	Dcip1|UNQ473|VCC1	0.007	C-X-C motif chemokine ligand 17	protein-coding gene	1	Endoderm	Pancreas	0.75	0	NA	0.00367386
Mm Hs	UBD	Acinar cells	FAT10	0	ubiquitin D	protein-coding gene	1	Endoderm	Pancreas	NA	NA	NA	NA
Mm Hs	GSTA2	Acinar cells	GST2	0.007	glutathione S-transferase alpha 2	protein-coding gene	1	Endoderm	Pancreas	0.916667	0.0142857	NA	0.00650983
Mm Hs	ANPEP	Acinar cells	gp150|CD13|PEPN	0.015	alanyl aminopeptidase, membrane	protein-coding gene	1	Endoderm	Pancreas	0.75	0.0714286	NA	0.0166291
Hs	LYZ	Acinar cells	NA	0.008	lysozyme	protein-coding gene	1	Endoderm	Pancreas	0	0	NA	0
Mm Hs	ANGPTL4	Acinar cells	pp1158|PGAR|ARP4|HFARP|FIAF	0.031	angiopoietin like 4	protein-coding gene	1	Endoderm	Pancreas	0.166667	0	NA	0.0329359
Mm Hs	ALDOB	Acinar cells	NA	0.031	aldolase, fructose-bisphosphate B	protein-coding gene	1	Endoderm	Pancreas	0.583333	0.0428571	NA	0.0370609
Mm Hs	CEBPA	Adipocyte progenitor cells	C/EBP-alpha|CEBP	0.025	CCAAT enhancer binding protein alpha	protein-coding gene	NA	Mesoderm	Connective tissue	0	0	NA	0.0299647
Mm Hs	EGFR	Adipocyte progenitor cells	ERBB1|ERBB	0.014	epidermal growth factor receptor	protein-coding gene	NA	Mesoderm	Connective tissue	0	0	NA	0.0127687
Mm Hs	FGF10	Adipocyte progenitor cells	NA	0.001	fibroblast growth factor 10	protein-coding gene	1	Mesoderm	Connective tissue	0	0	NA	0.00173244
Mm Hs	GSC	Adipocyte progenitor cells	NA	0.001	goosecoid homeobox	protein-coding gene	NA	Mesoderm	Connective tissue	0	0	NA	0.000769971
Mm Hs	MMP3	Adipocyte progenitor cells	STMY1|STMY	0.003	matrix metallopeptidase 3	protein-coding gene	NA	Mesoderm	Connective tissue	0	0	NA	0.00301572
Mm Hs	PPARG	Adipocyte progenitor cells	PPARG1|PPARG2|NR1C3|PPARgamma	0.006	peroxisome proliferator activated receptor gamma	protein-coding gene	NA	Mesoderm	Connective tissue	0	0	NA	0.00461983
Mm Hs	TWIST2	Adipocyte progenitor cells	DERMO1|Dermo-1|bHLHa39	0.012	twist family bHLH transcription factor 2	protein-coding gene	NA	Mesoderm	Connective tissue	0	0	NA	0
Mm Hs	GATA3	Adipocyte progenitor cells	HDR	0.03	GATA binding protein 3	protein-coding gene	NA	Mesoderm	Connective tissue	0	0	NA	0.0297722
Mm Hs	GLI1	Adipocyte progenitor cells	GLI	0	GLI family zinc finger 1	protein-coding gene	NA	Mesoderm	Connective tissue	0	0	NA	0.000192493
Mm Hs	SMO	Adipocyte progenitor cells	FZD11|SMOH	0.005	smoothened, frizzled class receptor	protein-coding gene	NA	Mesoderm	Connective tissue	0	0	NA	0
Mm Hs	STAB1	Adipocyte progenitor cells	KIAA0246|STAB-1|FEEL-1|CLEVER-1|FELE-1|FEX1|SCARH2	0.018	stabilin 1	protein-coding gene	NA	Mesoderm	Connective tissue	0	0	NA	0
Mm Hs	WISP2	Adipocyte progenitor cells	CTGF-L|CCN5	0.005	WNT1 inducible signaling pathway protein 2	protein-coding gene	NA	Mesoderm	Connective tissue	0	0	NA	0
Mm Hs	WT1	Adipocyte progenitor cells	WIT-2|AWT1|NPHS4|GUD	0.01	Wilms tumor 1	protein-coding gene	1	Mesoderm	Connective tissue	0	0	NA	0
Mm Hs	SCARA5	Adipocyte progenitor cells	FLJ23907|MGC45780|NET33	0.007	scavenger receptor class A member 5	protein-coding gene	1	Mesoderm	Connective tissue	0	0	NA	0
Mm Hs	HOXC8	Adipocyte progenitor cells	HOX3A	0.005	homeobox C8	protein-coding gene	1	Mesoderm	Connective tissue	0	0	NA	0.00532563
Mm Hs	TCF7L1	Adipocyte progenitor cells	TCF3	0.009	transcription factor 7 like 1	protein-coding gene	1	Mesoderm	Connective tissue	0	0	NA	0
Mm Hs	HOXC9	Adipocyte progenitor cells	HOX3B	0.007	homeobox C9	protein-coding gene	1	Mesoderm	Connective tissue	0	0	NA	0.00494065
Mm Hs	HOXC6	Adipocyte progenitor cells	HOX3C	0.004	homeobox C6	protein-coding gene	NA	Mesoderm	Connective tissue	0	0	NA	0.00429901
Mm Hs	HOXC4	Adipocyte progenitor cells	HOX3E	0.002	homeobox C4	protein-coding gene	NA	Mesoderm	Connective tissue	0	0	NA	0.00275906
Hs	ZNF521	Adipocyte progenitor cells	EHZF|Evi3	0.002	zinc finger protein 521	protein-coding gene	NA	Mesoderm	Connective tissue	0	0	NA	0
Mm Hs	SULT1E1	Adipocyte progenitor cells	STE	0.002	sulfotransferase family 1E member 1	protein-coding gene	NA	Mesoderm	Connective tissue	0	0	NA	0
Mm Hs	EBF2	Adipocyte progenitor cells	FLJ11500|COE2	0.006	early B cell factor 2	protein-coding gene	1	Mesoderm	Connective tissue	0	0	NA	0.00705807
Mm Hs	NRG4	Adipocyte progenitor cells	NA	0.001	neuregulin 4	protein-coding gene	1	Mesoderm	Connective tissue	0	0	NA	0.000320821
Mm Hs	SLC36A2	Adipocytes	PAT2|tramdorin|TRAMD1	0.003	solute carrier family 36 member 2	protein-coding gene	1	Mesoderm	Connective tissue	0	0	NA	0
Mm Hs	P2RX5	Adipocytes	P2X5	0	purinergic receptor P2X 5	protein-coding gene	1	Mesoderm	Connective tissue	0	0	NA	0
Mm Hs	LEP	Adipocytes	OBS	0	leptin	protein-coding gene	1	Mesoderm	Connective tissue	0	0	NA	0
Mm Hs	UCP1	Adipocytes	SLC25A7|UCP	0	uncoupling protein 1	protein-coding gene	1	Mesoderm	Connective tissue	0	0	NA	0
Mm Hs	CIDEA	Adipocytes	CIDE-A	0.004	cell death-inducing DFFA-like effector a	protein-coding gene	1	Mesoderm	Connective tissue	0	0.5	NA	0.0046864
Mm Hs	PRDM16	Adipocytes	MEL1|PFM13|KIAA1675|MGC166915|KMT8F	0.001	PR/SET domain 16	protein-coding gene	1	Mesoderm	Connective tissue	0	0	NA	0.000962958
Mm Hs	LHX8	Adipocytes	Lhx7	0.001	LIM homeobox 8	protein-coding gene	1	Mesoderm	Connective tissue	0	0	NA	0.00154073
Mm Hs	EPSTI1	Adipocytes	BRESI1|MGC29634	0.041	epithelial stromal interaction 1	protein-coding gene	1	Mesoderm	Connective tissue	0	0	NA	0.0431405
Mm Hs	MC2R	Adipocytes	ACTHR	0	melanocortin 2 receptor	protein-coding gene	1	Mesoderm	Connective tissue	0	0	NA	0
Mm Hs	FFAR2	Adipocytes	FFA2R|GPR43	0.01	free fatty acid receptor 2	protein-coding gene	1	Mesoderm	Connective tissue	0	0.125	NA	0.0121975
Mm Hs	PIKFYVE	Adipocytes	MGC40423|KIAA0981|PIKfyve|PIP5K|p235|ZFYVE29|FAB1|PIP5K3	0.003	phosphoinositide kinase, FYVE-type zinc finger containing	protein-coding gene	1	Mesoderm	Connective tissue	0	0	NA	0.00295307
Mm Hs	CYP11B2	Adipocytes	CYP11BL|P-450C18|P450aldo|ALDOS	0	cytochrome P450 family 11 subfamily B member 2	protein-coding gene	1	Mesoderm	Connective tissue	0	0	NA	0
Mm Hs	TLR2	Adipocytes	TIL4|CD282	0.014	toll like receptor 2	protein-coding gene	1	Mesoderm	Connective tissue	0	0	NA	0
Mm Hs	TLR4	Adipocytes	hToll|CD284|TLR-4|ARMD10	0	toll like receptor 4	protein-coding gene	1	Mesoderm	Connective tissue	0	0	NA	0
Mm Hs	ADRB1	Adipocytes	ADRB1R	0.002	adrenoceptor beta 1	protein-coding gene	1	Mesoderm	Connective tissue	0	0	NA	0.0023753
Mm Hs	ADRB2	Adipocytes	ADRBR|B2AR|ADRB2R	0.016	adrenoceptor beta 2	protein-coding gene	1	Mesoderm	Connective tissue	0	0	NA	0.0181678
Mm Hs	ADRB3	Adipocytes	NA	0	adrenoceptor beta 3	protein-coding gene	1	Mesoderm	Connective tissue	0	0.125	NA	0.000577775
Mm Hs	FABP4	Adipocytes	A-FABP|aP2	0.028	fatty acid binding protein 4	protein-coding gene	1	Mesoderm	Connective tissue	0	1	NA	0.0327406
Mm Hs	TNFRSF9	Adipocytes	CD137|4-1BB|ILA	0.003	TNF receptor superfamily member 9	protein-coding gene	1	Mesoderm	Connective tissue	0	0	NA	0
Mm Hs	TBX1	Adipocytes	VCF	0.003	T-box 1	protein-coding gene	1	Mesoderm	Connective tissue	0	0	NA	0
Mm Hs	TMEM26	Adipocytes	MGC35010|Em:AC068892.1	0.002	transmembrane protein 26	protein-coding gene	1	Mesoderm	Connective tissue	0	0	NA	0
Mm Hs	TCF21	Adipocytes	POD1|bHLHa23	0.014	transcription factor 21	protein-coding gene	1	Mesoderm	Connective tissue	0	0	NA	0
Mm Hs	ADIPOQ	Adipocytes	ACRP30|AdipoQ|apM1|GBP28|adiponectin|ACDC	0.004	adiponectin, C1Q and collagen domain containing	protein-coding gene	1	Mesoderm	Connective tissue	0	1	NA	0.00404442
Mm Hs	CFD	Adipocytes	ADN|DF|PFD	0.018	complement factor D	protein-coding gene	1	Mesoderm	Connective tissue	0	0.75	NA	0.000770367
Mm Hs	ACVR1C	Adipocytes	ALK7|ACVRLK7	0.002	activin A receptor type 1C	protein-coding gene	1	Mesoderm	Connective tissue	0	0.125	NA	0.00147654
Mm Hs	SLC2A4	Adipocytes	GLUT4	0.001	solute carrier family 2 member 4	protein-coding gene	1	Mesoderm	Connective tissue	0	0	NA	0
Mm Hs	LPIN1	Adipocytes	KIAA0188	0.012	lipin 1	protein-coding gene	1	Mesoderm	Connective tissue	0	0.125	NA	0.0091802
Mm Hs	PLIN1	Adipocytes	PLIN	0	perilipin 1	protein-coding gene	1	Mesoderm	Connective tissue	0	0.5	NA	0.000192592
Mm Hs	PCK1	Adipocytes	PEPCK-C	0.008	phosphoenolpyruvate carboxykinase 1	protein-coding gene	1	Mesoderm	Connective tissue	0	0.5	NA	0.00725429
Mm Hs	PPARG	Adipocytes	PPARG1|PPARG2|NR1C3|PPARgamma	0.006	peroxisome proliferator activated receptor gamma	protein-coding gene	1	Mesoderm	Connective tissue	0	0.375	NA	0.00442961
Mm Hs	RETN	Adipocytes	FIZZ3|ADSF|RETN1	0.001	resistin	protein-coding gene	1	Mesoderm	Connective tissue	0	0	NA	0
Mm Hs	MEST	Adipocytes	PEG1	0.039	mesoderm specific transcript	protein-coding gene	1	Mesoderm	Connective tissue	0	0	NA	0.0207357
Mm Hs	ADM2	Adipocytes	AM2|FLJ21135	0	adrenomedullin 2	protein-coding gene	1	Mesoderm	Connective tissue	0.142857	0	NA	0.000128394
Mm Hs	STAT6	Adipocytes	D12S1644|IL-4-STAT	0.01	signal transducer and activator of transcription 6	protein-coding gene	1	Mesoderm	Connective tissue	0.714286	0	NA	0
Mm Hs	TFE3	Adipocytes	TFEA|bHLHe33	0.005	transcription factor binding to IGHM enhancer 3	protein-coding gene	1	Mesoderm	Connective tissue	0.714286	0	NA	0
Mm Hs	CPPED1	Adipocytes	CSTP1|FLJ11151	0.008	calcineurin like phosphoesterase domain containing 1	protein-coding gene	1	Mesoderm	Connective tissue	0.428571	0.125	NA	0.00731848
Mm Hs	APPL2	Adipocytes	FLJ10659|DIP13B	0.011	adaptor protein, phosphotyrosine interacting with PH domain and leucine zipper 2	protein-coding gene	NA	Mesoderm	Connective tissue	0.714286	0	NA	0.012711
Mm Hs	APOL6	Adipocytes	APOL-VI|APOLVI	0.003	apolipoprotein L6	protein-coding gene	NA	Mesoderm	Connective tissue	0.714286	0	NA	0
Mm Hs	PXMP2	Adipocytes	PMP22	0.007	peroxisomal membrane protein 2	protein-coding gene	NA	Mesoderm	Connective tissue	0.571429	0.125	NA	0.0023753
Hs	CAVIN1	Adipocytes	cavin-1|CGL4|PTRF	0.023	caveolae associated protein 1	protein-coding gene	1	Mesoderm	Connective tissue	1	0	NA	0
Mm Hs	AGT	Adipocytes	SERPINA8	0.02	angiotensinogen	protein-coding gene	1	Mesoderm	Connective tissue	0	0.375	NA	0.0212493
Mm Hs	SLC1A5	Adipocytes	AAAT|ASCT2|RDRC|M7V1	0.038	solute carrier family 1 member 5	protein-coding gene	1	Mesoderm	Connective tissue	0	0	NA	0
Mm Hs	ACSL1	Adipocytes	LACS|ACS1|LACS1|FACL1|FACL2	0.022	acyl-CoA synthetase long chain family member 1	protein-coding gene	1	Mesoderm	Connective tissue	0	0.375	NA	0.0231752
Mm	CAR3	Adipocytes	NA	0.007	carbonic anhydrase 3	protein coding gene	1	Mesoderm	Connective tissue	0	1	NA	0.00783206
Mm Hs	BCAT2	Adipocytes	BCAM|BCT2	0.021	branched chain amino acid transaminase 2	protein-coding gene	1	Mesoderm	Connective tissue	0	0.25	NA	0.0202221
Mm Hs	PNPLA2	Adipocytes	desnutrin|TTS-2.2|ATGL|FP17548|iPLA2zeta	0.02	patatin like phospholipase domain containing 2	protein-coding gene	1	Mesoderm	Connective tissue	0	0.875	NA	0.0202863
Mm Hs	CIDEC	Adipocytes	CIDE-3|FLJ20871|Fsp27	0.002	cell death inducing DFFA like effector c	protein-coding gene	1	Mesoderm	Connective tissue	0	0.75	NA	0.00218271
Mm Hs	CDO1	Adipocytes	NA	0.036	cysteine dioxygenase type 1	protein-coding gene	1	Mesoderm	Connective tissue	0	0.5	NA	0.0415998
Mm Hs	APOC1	Adipocytes	NA	0.047	apolipoprotein C1	protein-coding gene	1	Mesoderm	Connective tissue	0	0.75	NA	0.0360146
Mm Hs	MMP2	Adipocytes	TBE-1|CLG4|CLG4A	0.045	matrix metallopeptidase 2	protein-coding gene	1	Mesoderm	Connective tissue	1	0	NA	0.0385825
Mm Hs	POSTN	Adipocytes	OSF-2|PN|periostin	0.033	periostin	protein-coding gene	1	Mesoderm	Connective tissue	0.285714	0	NA	0.0347307
Mm Hs	LOX	Adipocytes	NA	0.017	lysyl oxidase	protein-coding gene	1	Mesoderm	Connective tissue	0.285714	0.25	NA	0.0167555
Mm Hs	COL6A2	Adipocytes	NA	0.056	collagen type VI alpha 2 chain	protein-coding gene	1	Mesoderm	Connective tissue	1	0.25	NA	0.0441035
Mm Hs	ZBTB16	Adipocytes	PLZF|ZNF145	0.007	zinc finger and BTB domain containing 16	protein-coding gene	1	Mesoderm	Connective tissue	0	0	NA	0
Mm Hs	GULP1	Adipocytes	CED6|CED-6|GULP	0.01	GULP, engulfment adaptor PTB domain containing 1	protein-coding gene	1	Mesoderm	Connective tissue	0	0	NA	0.0046222
Mm Hs	FZD4	Adipocytes	CD344	0.007	frizzled class receptor 4	protein-coding gene	1	Mesoderm	Connective tissue	0	0.25	NA	0.00847403
Mm Hs	TRIP10	Adipocytes	HSTP|CIP4|STOT	0.007	thyroid hormone receptor interactor 10	protein-coding gene	1	Mesoderm	Connective tissue	0	0	NA	0
Mm Hs	FGF7	Adipocytes	KGF	0.005	fibroblast growth factor 7	protein-coding gene	1	Mesoderm	Connective tissue	0	0.25	NA	0.00423702
Mm Hs	MAOB	Adipocytes	NA	0.009	monoamine oxidase B	protein-coding gene	1	Mesoderm	Connective tissue	0	0.125	NA	0.00937279
Mm Hs	SOCS1	Adipocytes	SOCS-1|SSI-1|JAB|TIP3|Cish1	0.012	suppressor of cytokine signaling 1	protein-coding gene	1	Mesoderm	Connective tissue	0	0	NA	0
Mm Hs	ARNT	Adipocytes	HIF-1beta|bHLHe2	0.005	aryl hydrocarbon receptor nuclear translocator	protein-coding gene	NA	Mesoderm	Connective tissue	0	0	NA	0.00590614
Mm Hs	SULT1A1	Adipocytes	P-PST|STP1	0.012	sulfotransferase family 1A member 1	protein-coding gene	NA	Mesoderm	Connective tissue	0	0	NA	0
Mm Hs	NNMT	Adipocytes	NA	0.017	nicotinamide N-methyltransferase	protein-coding gene	1	Mesoderm	Connective tissue	0	0.375	NA	0.00770367
Mm Hs	AOC3	Adipocytes	VAP1|HPAO|VAP-1	0.004	amine oxidase, copper containing 3	protein-coding gene	1	Mesoderm	Connective tissue	0.142857	0.25	NA	0.00430121
Mm Hs	H6PD	Adipocytes	NA	0.005	hexose-6-phosphate dehydrogenase/glucose 1-dehydrogenase	protein-coding gene	1	Mesoderm	Connective tissue	0	0.375	NA	0.00558516
Mm Hs	CYP27A1	Adipocytes	CTX|CYP27	0.006	cytochrome P450 family 27 subfamily A member 1	protein-coding gene	1	Mesoderm	Connective tissue	0	0	NA	0.00391603
Mm Hs	EBF2	Adipocytes	FLJ11500|COE2	0.006	early B cell factor 2	protein-coding gene	1	Mesoderm	Connective tissue	0	0	NA	0.00706169
Mm Hs	MNDA	Adipocytes	PYHIN3	0.019	myeloid cell nuclear differentiation antigen	protein-coding gene	1	Mesoderm	Connective tissue	0	0	NA	0.0130962
Mm Hs	HSD11B1	Adipocytes	SDR26C1|HSD11B|HSD11	0.022	hydroxysteroid 11-beta dehydrogenase 1	protein-coding gene	1	Mesoderm	Connective tissue	0	0.125	NA	0.0244591
Mm Hs	AR	Adipocytes	AIS|NR3C4|SMAX1|HUMARA|DHTR|SBMA	0.013	androgen receptor	protein-coding gene	1	Mesoderm	Connective tissue	0	0.25	NA	0.0158567
Mm Hs	GDF10	Adipocytes	BMP-3b	0.005	growth differentiation factor 10	protein-coding gene	1	Mesoderm	Connective tissue	0	0	NA	0.00654812
Mm Hs	CYP1B1	Adipocytes	CP1B|GLC3A	0.016	cytochrome P450 family 1 subfamily B member 1	protein-coding gene	1	Mesoderm	Connective tissue	0	0.25	NA	0.00885922
Mm Hs	COL5A3	Adipocytes	NA	0.006	collagen type V alpha 3 chain	protein-coding gene	NA	Mesoderm	Connective tissue	0	0.125	NA	0.00731848
Mm Hs	STEAP4	Adipocytes	FLJ23153|TIARP|STAMP2|SchLAH|TNFAIP9	0.007	STEAP4 metalloreductase	protein-coding gene	1	Mesoderm	Connective tissue	0	0	NA	0
Mm Hs	CCL11	Adipocytes	eotaxin|MGC22554|SCYA11	0.008	C-C motif chemokine ligand 11	protein-coding gene	1	Mesoderm	Connective tissue	0	0	NA	0.00969378
Mm Hs	NR1H3	Adipocytes	LXR-a|RLD-1|LXRa	0.008	nuclear receptor subfamily 1 group H member 3	protein-coding gene	NA	Mesoderm	Connective tissue	0	0.125	NA	0.00751107
Mm Hs	DEPTOR	Adipocytes	DEP.6|FLJ12428|DEPDC6	0.012	DEP domain containing MTOR interacting protein	protein-coding gene	1	Mesoderm	Connective tissue	0	0.125	NA	0.0139308
Mm Hs	CYTH3	Adipocytes	GRP1|ARNO3|cytohesin-3|PSCD3	0.01	cytohesin 3	protein-coding gene	NA	Mesoderm	Connective tissue	0	0	NA	0.0112345
None	TUSC5	Adipocytes	NA	0.005	NA	NA	1	Mesoderm	Connective tissue	0	0	NA	0
Mm Hs	FMO1	Adipocytes	NA	0.012	flavin containing monooxygenase 1	protein-coding gene	1	Mesoderm	Connective tissue	0	0.375	NA	0.0140592
Mm Hs	ACADSB	Adipocytes	SBCAD|ACAD7	0.01	acyl-CoA dehydrogenase short/branched chain	protein-coding gene	1	Mesoderm	Connective tissue	0	0.125	NA	0.0122617
Mm Hs	XDH	Adipocytes	XOR|XO	0.011	xanthine dehydrogenase	protein-coding gene	1	Mesoderm	Connective tissue	0	0	NA	0
Mm Hs	RSPO3	Adipocytes	FLJ14440|THSD2	0.009	R-spondin 3	protein-coding gene	NA	Mesoderm	Connective tissue	0	0	NA	0
Mm Hs	PTGES	Adipocytes	MGST-IV|PIG12|MGST1-L1|TP53I12|MGST1L1	0.013	prostaglandin E synthase	protein-coding gene	1	Mesoderm	Connective tissue	0	0	NA	0.0134814
Mm Hs	CREB3L1	Adipocytes	OASIS	0.015	cAMP responsive element binding protein 3 like 1	protein-coding gene	1	Mesoderm	Connective tissue	0	0	NA	0.0167555
Mm Hs	ANGPTL2	Adipocytes	NA	0.013	angiopoietin like 2	protein-coding gene	1	Mesoderm	Connective tissue	0	0	NA	0.0148938
Mm Hs	ADAM12	Adipocytes	MCMPMltna|MLTN	0.007	ADAM metallopeptidase domain 12	protein-coding gene	NA	Mesoderm	Connective tissue	0	0.125	NA	0.00757527
Mm	ADH1	Adipocytes	NA	0.017	alcohol dehydrogenase 1 (class I)	protein coding gene	1	Mesoderm	Connective tissue	0	0.25	NA	0.0216345
Mm Hs	LBP	Adipocytes	BPIFD2	0.017	lipopolysaccharide binding protein	protein-coding gene	1	Mesoderm	Connective tissue	0	0.25	NA	0.0197727
Mm Hs	NMB	Adipocytes	MGC2277|MGC3936|MGC17211	0.013	neuromedin B	protein-coding gene	1	Mesoderm	Connective tissue	0	0	0.938596	0.00796045
Mm Hs	RARRES2	Adipocytes	TIG2|HP10433	0.03	retinoic acid receptor responder 2	protein-coding gene	1	Mesoderm	Connective tissue	0	0	0.935961	0
Mm Hs	FST	Adipocytes	NA	0.02	follistatin	protein-coding gene	NA	Mesoderm	Connective tissue	0.285714	0.25	0.818922	0.0152147
Mm Hs	EGFR	Adipocytes	ERBB1|ERBB	0.014	epidermal growth factor receptor	protein-coding gene	1	Mesoderm	Connective tissue	0	0	0.789787	0.0127752
Mm Hs	CPXM1	Adipocytes	CPX-1|CPX1|CPXM	0.018	carboxypeptidase X, M14 family member 1	protein-coding gene	1	Mesoderm	Connective tissue	0	0	0.736216	0.0163703
Mm Hs	C3	Adipocytes	CPAMD1|ARMD9|C3a|C3b	0.037	complement C3	protein-coding gene	1	Mesoderm	Connective tissue	0	0.125	0.717105	0.0376196
Mm Hs	ADAMTS5	Adipocytes	ADMP-2|ADAMTS11	0.016	ADAM metallopeptidase with thrombospondin type 1 motif 5	protein-coding gene	1	Mesoderm	Connective tissue	0.142857	0.125	0.71084	0.0167555
Hs	MT2A	Adipocytes	MT2	0.061	metallothionein 2A	protein-coding gene	1	Mesoderm	Connective tissue	1	0	0.693538	0
Mm Hs	TIMP1	Adipocytes	TIMP|CLGI	0.097	TIMP metallopeptidase inhibitor 1	protein-coding gene	NA	Mesoderm	Connective tissue	1	0	0.692597	0
Mm Hs	METRN	Adipocytes	MGC2601|C16orf23	0.015	meteorin, glial cell differentiation regulator	protein-coding gene	1	Mesoderm	Connective tissue	1	0	0.679475	0.00044938
Mm Hs	METRNL	Adipocytes	NA	0.037	meteorin like, glial cell differentiation regulator	protein-coding gene	1	Mesoderm	Connective tissue	1	0	0.666667	0.0424344
Mm Hs	MYO1C	Adipocytes	myr2	0.026	myosin IC	protein-coding gene	1	Mesoderm	Connective tissue	1	0.125	0.659774	0.0223406
Mm Hs	NQO1	Adipocytes	DHQU|QR1|NMOR1|DIA4	0.024	NAD(P)H quinone dehydrogenase 1	protein-coding gene	1	Mesoderm	Connective tissue	1	0	0.659774	0.00802465
Mm Hs	SYAP1	Adipocytes	FLJ14495|PRO3113	0.051	synapse associated protein 1	protein-coding gene	NA	Mesoderm	Connective tissue	1	0	0.657161	0
Mm Hs	CRNDE	Adipocytes	LOC643911|LINC00180|CRNDEP	0.027	colorectal neoplasia differentially expressed	other	NA	Mesoderm	Connective tissue	1	0	0.655117	0.00192592
Mm Hs	AQP5	Adipocytes	NA	0.018	aquaporin 5	protein-coding gene	1	Mesoderm	Connective tissue	0	0	0.637767	0.013995
Mm Hs	TSPO	Adipocytes	PBR|MBR|PKBS|mDRC|DBI|pk18|BZRP	0.283	translocator protein	protein-coding gene	1	Mesoderm	Connective tissue	1	0	0.607591	0
Mm Hs	AZGP1	Adipocytes	ZA2G|ZAG	0.008	alpha-2-glycoprotein 1, zinc-binding	protein-coding gene	1	Mesoderm	Connective tissue	0	0	0.607553	0.00199011
Mm Hs	LRP1	Adipocytes	CD91|LRP1A|APOER|A2MR|IGFBP3R1	0.071	LDL receptor related protein 1	protein-coding gene	1	Mesoderm	Connective tissue	0.714286	0.375	0.591651	0.0772292
Mm Hs	PDE3B	Adipocytes	HcGIP1	0.01	phosphodiesterase 3B	protein-coding gene	1	Mesoderm	Connective tissue	0	0.125	0.590539	0.0092444
Mm Hs	LGALS12	Adipocytes	NA	0	galectin 12	protein-coding gene	1	Mesoderm	Connective tissue	0	0	0.590539	0.000385183
Mm Hs	SERPINF1	Adipocytes	EPC-1|PIG35|PEDF	0.057	serpin family F member 1	protein-coding gene	1	Mesoderm	Connective tissue	0.142857	0	0.589953	0
Mm Hs	CPT1B	Adipocytes	M-CPT1|CPT1-M	0.001	carnitine palmitoyltransferase 1B	protein-coding gene	1	Mesoderm	Connective tissue	0	0	0.578708	0
Mm Hs	ELOVL3	Adipocytes	CIG-30	0.001	ELOVL fatty acid elongase 3	protein-coding gene	1	Mesoderm	Connective tissue	0	0	0.5765	0.000770367
Mm Hs	PPARGC1A	Adipocytes	PGC1|PGC1A|PGC-1alpha|PPARGC1	0.01	PPARG coactivator 1 alpha	protein-coding gene	1	Mesoderm	Connective tissue	0	0	0.526449	0.0118765
Mm Hs	MPZL1	Adipocytes	PZR|FLJ21047	0.097	myelin protein zero like 1	protein-coding gene	1	Mesoderm	Connective tissue	0	0.25	0.518797	0.107209
Mm Hs	CITED1	Adipocytes	MSG1	0.023	Cbp/p300 interacting transactivator with Glu/Asp rich carboxy-terminal domain 1	protein-coding gene	1	Mesoderm	Connective tissue	0	0	0.516917	0.0245875
Mm Hs	DPT	Adipocytes	NA	0.021	dermatopontin	protein-coding gene	1	Mesoderm	Connective tissue	0	0	0.516839	0.0243307
Mm Hs	HOXC9	Adipocytes	HOX3B	0.007	homeobox C9	protein-coding gene	1	Mesoderm	Connective tissue	0.714286	0	0.515822	0.00494319
Hs	ZNF423	Adipocytes	KIAA0760|hOAZ|Ebfaz|Zfp104|NPHP14|JBTS19	0.004	zinc finger protein 423	protein-coding gene	1	Mesoderm	Connective tissue	0	0	0.512993	0
Mm Hs	ESM1	Adipocytes	NA	0.006	endothelial cell specific molecule 1	protein-coding gene	1	Mesoderm	Connective tissue	0	0.25	0.505016	0.00475059
Mm Hs	TH	Adrenergic neurons	DYT5b	0.002	tyrosine hydroxylase	protein-coding gene	1	Ectoderm	Brain	0	0	0.504699	0
Mm Hs	DDC	Adrenergic neurons	AADC	0.014	dopa decarboxylase	protein-coding gene	1	Ectoderm	Brain	0	1	0.504119	0.0165554
Mm Hs	DBH	Adrenergic neurons	DBM	0.001	dopamine beta-hydroxylase	protein-coding gene	1	Ectoderm	Brain	0	1	0.497473	0.000770021
Mm Hs	PNMT	Adrenergic neurons	PENT	0	phenylethanolamine N-methyltransferase	protein-coding gene	1	Ectoderm	Brain	0	0	0.495927	0.000320842
Mm Hs	SLC18A2	Adrenergic neurons	SVMT|SVAT|VMAT2	0.006	solute carrier family 18 member A2	protein-coding gene	1	Ectoderm	Brain	0	0	0.491844	0
Mm Hs	NPFF	Adrenergic neurons	FMRFAL	0	neuropeptide FF-amide peptide precursor	protein-coding gene	1	Ectoderm	Brain	0	0	0.473684	0
Mm Hs	SLC12A7	Adrenergic neurons	KCC4|DKFZP434F076	0.006	solute carrier family 12 member 7	protein-coding gene	1	Ectoderm	Brain	0	0	0.473684	0
Mm Hs	SYT1	Adrenergic neurons	SVP65	0.093	synaptotagmin 1	protein-coding gene	1	Ectoderm	Brain	0	0	0.468358	0
Mm Hs	AQP1	Airway epithelial cells	CHIP28|CO	0.037	aquaporin 1 (Colton blood group)	protein-coding gene	1	Endoderm	Lungs	0	0	0.457393	0.0424767
Mm Hs	ADH7	Airway epithelial cells	ADH-4	0.006	alcohol dehydrogenase 7 (class IV), mu or sigma polypeptide	protein-coding gene	1	Endoderm	Lungs	0	0	0.442982	0.0062881
Mm Hs	CDH1	Airway epithelial cells	uvomorulin|CD324|UVO	0.056	cadherin 1	protein-coding gene	1	Endoderm	Lungs	0	0	0.442525	0.0572345
Mm Hs	SEC14L3	Airway epithelial cells	TAP2	0.006	SEC14 like lipid binding 3	protein-coding gene	1	Endoderm	Lungs	0	0	0.431078	0
Mm Hs	MUC5B	Airway goblet cells	MG1	0.002	mucin 5B, oligomeric mucus/gel-forming	protein-coding gene	1	Mesoderm	Lungs	0	0.25	0.427655	0.000385183
Mm Hs	MUC16	Airway goblet cells	FLJ14303	0.001	mucin 16, cell surface associated	protein-coding gene	1	Mesoderm	Lungs	0	0.25	0.423239	0.000834564
Mm Hs	LTF	Airway goblet cells	HLF2	0.016	lactotransferrin	protein-coding gene	NA	Mesoderm	Lungs	0	1	0.419486	0.0178468
Mm Hs	SCGB3A1	Airway goblet cells	UGRP2|HIN-1|HIN1|LU105|PnSP-2	0.006	secretoglobin family 3A member 1	protein-coding gene	1	Mesoderm	Lungs	0	0	0.419141	0
Mm	DCPP1	Airway goblet cells	NA	0.001	demilune cell and parotid protein 1	protein coding gene	NA	Mesoderm	Lungs	0	0.875	0.418509	0.000641972
Mm Hs	DMBT1	Airway goblet cells	GP340|muclin|SALSA|Gp-340|hensin|vomeroglandin	0.01	deleted in malignant brain tumors 1	protein-coding gene	NA	Mesoderm	Lungs	0	0.5	0.409404	0.0107851
Mm	WFDC18	Airway goblet cells	NA	0.007	WAP four-disulfide core domain 18	protein coding gene	NA	Mesoderm	Lungs	NA	NA	0.408477	NA
Mm	DCPP3	Airway goblet cells	NA	0.001	demilune cell and parotid protein 3	protein coding gene	NA	Mesoderm	Lungs	0	1	0.405806	0.000256789
Mm Hs	LIPF	Airway goblet cells	NA	0.001	lipase F, gastric type	protein-coding gene	NA	Mesoderm	Lungs	0	1	0.386864	0.000320986
Mm	DCPP2	Airway goblet cells	NA	0.001	demilune cell and parotid protein 2	protein coding gene	NA	Mesoderm	Lungs	0	1	0.385025	0.000385183
Mm Hs	MSLN	Airway goblet cells	MPF	0.004	mesothelin	protein-coding gene	NA	Mesoderm	Lungs	0	0.5	0.384664	0.00507158
Mm Hs	AGR2	Airway goblet cells	XAG-2|HAG-2|PDIA17	0.024	anterior gradient 2, protein disulphide isomerase family member	protein-coding gene	NA	Mesoderm	Lungs	0	0.625	0.374881	0.0121975
Mm Hs	GP2	Airway goblet cells	ZAP75	0.001	glycoprotein 2	protein-coding gene	NA	Mesoderm	Lungs	0	0.5	0.371554	0.000641972
Mm Hs	PIGR	Airway goblet cells	NA	0.031	polymeric immunoglobulin receptor	protein-coding gene	NA	Mesoderm	Lungs	0	0.5	0.371554	0.0288887
Mm Hs	TFF2	Airway goblet cells	SML1	0.002	trefoil factor 2	protein-coding gene	NA	Mesoderm	Lungs	0	0	0.371241	0
Mm Hs	AQP5	Airway goblet cells	NA	0.018	aquaporin 5	protein-coding gene	NA	Mesoderm	Lungs	0	0.625	0.371241	0.013674
Mm	CBR2	Airway goblet cells	NA	0.027	carbonyl reductase 2	protein coding gene	NA	Mesoderm	Lungs	0	0.625	0.370614	0.0330616
Mm Hs	QSOX1	Airway goblet cells	QSCN6	0.029	quiescin sulfhydryl oxidase 1	protein-coding gene	NA	Mesoderm	Lungs	0	0.375	0.370183	0.0262567
Mm Hs	FXYD3	Airway goblet cells	MAT-8|PLML	0.043	FXYD domain containing ion transport regulator 3	protein-coding gene	NA	Mesoderm	Lungs	0	0.625	0.369928	0.0238172
Mm Hs	SEC23B	Airway goblet cells	CDA-II|CDAII|HEMPAS|CDAN2	0.02	Sec23 homolog B, coat complex II component	protein-coding gene	NA	Mesoderm	Lungs	0	0	0.369182	0
Mm Hs	CEACAM1	Airway goblet cells	BGP1|CD66a|BGP	0.024	carcinoembryonic antigen related cell adhesion molecule 1	protein-coding gene	NA	Mesoderm	Lungs	0	0.25	0.367794	0.0258073
Mm Hs	GOLPH3	Airway goblet cells	GPP34|GOPP1|MIDAS|Vps74	0.069	golgi phosphoprotein 3	protein-coding gene	NA	Mesoderm	Lungs	0	0.375	0.362264	0.0779996
Mm Hs	GGH	Airway goblet cells	NA	0.069	gamma-glutamyl hydrolase	protein-coding gene	NA	Mesoderm	Lungs	0	0.375	0.361977	0.0568145
Mm Hs	GALNT5	Airway goblet cells	GalNAc-T5	0.001	polypeptide N-acetylgalactosaminyltransferase 5	protein-coding gene	1	Mesoderm	Lungs	0	0	0.360718	0.000641972
Mm Hs	GALNT6	Airway goblet cells	GalNAc-T6	0.007	polypeptide N-acetylgalactosaminyltransferase 6	protein-coding gene	1	Mesoderm	Lungs	0	0.125	0.359846	0.00815305
Mm Hs	MUC5AC	Airway goblet cells	NA	0	mucin 5AC, oligomeric mucus/gel-forming	protein-coding gene	1	Mesoderm	Lungs	0	0	0.357885	0.000577775
Mm Hs	MUC4	Airway goblet cells	NA	0.005	mucin 4, cell surface associated	protein-coding gene	1	Mesoderm	Lungs	0	0	0.357676	0.00263209
Mm Hs	MUC20	Airway goblet cells	FLJ14408|KIAA1359	0	mucin 20, cell surface associated	protein-coding gene	1	Mesoderm	Lungs	0	0	0.356781	0.000128394
Mm Hs	SPDEF	Airway goblet cells	PDEF|bA375E1.3	0.004	SAM pointed domain containing ETS transcription factor	protein-coding gene	1	Mesoderm	Lungs	0	0	0.35665	0
Mm Hs	DUSP4	Airway goblet cells	HVH2|MKP-2|TYP	0.011	dual specificity phosphatase 4	protein-coding gene	1	Mesoderm	Lungs	0	0	0.354637	0.00385183
Mm Hs	NOG	Airway smooth muscle cells	SYNS1	0.002	noggin	protein-coding gene	NA	Mesoderm	Smooth muscle	0	0	0.351438	0.00121912
Mm Hs	ACTA2	Airway smooth muscle cells	ACTSA	0.035	actin, alpha 2, smooth muscle, aorta	protein-coding gene	NA	Mesoderm	Smooth muscle	0	0	0.348768	0.0388835
Mm Hs	FOXF1	Airway smooth muscle cells	FREAC1|FKHL5	0.008	forkhead box F1	protein-coding gene	NA	Mesoderm	Smooth muscle	0	0	0.348375	0.00814886
Mm Hs	GATA5	Airway smooth muscle cells	bB379O24.1|GATAS	0.002	GATA binding protein 5	protein-coding gene	NA	Mesoderm	Smooth muscle	0	0	0.348058	0.00128329
Mm Hs	GCG	Alpha cells	GLP2|GRPP	0.024	glucagon	protein-coding gene	1	Endoderm	Pancreas	0.83871	0.75	0.34374	0.0180766
Mm Hs	TTR	Alpha cells	HsT2651|CTS|PALB|CTS1	0.055	transthyretin	protein-coding gene	1	Endoderm	Pancreas	0.83871	0	0.341325	0
Mm Hs	GLP1R	Alpha cells	GLP-1R	0	glucagon like peptide 1 receptor	protein-coding gene	NA	Endoderm	Pancreas	0	0	0.341215	0.000385976
Mm Hs	ARX	Alpha cells	ISSX|CT121|EIEE1|MRXS1|PRTS|MRX76|MRX54|MRX43|MRX36|MRX29|MRX32|MRX33|MRX38|MRX87	0.019	aristaless related homeobox	protein-coding gene	1	Endoderm	Pancreas	0.129032	0.35	0.340345	0.0227726
Mm Hs	POU3F4	Alpha cells	BRN4|OTF9|DFNX2|DFN3	0.004	POU class 3 homeobox 4	protein-coding gene	NA	Endoderm	Pancreas	0	0.275	0.338346	0.00379543
Mm Hs	NKX2-2	Alpha cells	NKX2.2|NKX2B	0.002	NK2 homeobox 2	protein-coding gene	NA	Endoderm	Pancreas	0.290323	0.075	0.33302	0.000450306
Mm Hs	RESP18	Alpha cells	NA	0.062	regulated endocrine specific protein 18	protein-coding gene	1	Endoderm	Pancreas	0	0	0.331767	0
Mm Hs	PYY	Alpha cells	PYY1	0.016	peptide YY	protein-coding gene	1	Endoderm	Pancreas	0	0.925	0.330044	0.0179479
Mm Hs	PCSK2	Alpha cells	SPC2|NEC2	0.032	proprotein convertase subtilisin/kexin type 2	protein-coding gene	1	Endoderm	Pancreas	0.83871	0.85	0.329674	0.0327436
Mm Hs	SLC38A5	Alpha cells	SN2|JM24	0.02	solute carrier family 38 member 5	protein-coding gene	1	Endoderm	Pancreas	0	0	0.328078	0
Mm Hs	TM4SF4	Alpha cells	il-TMP	0.017	transmembrane 4 L six family member 4	protein-coding gene	1	Endoderm	Pancreas	0.806452	0	0.327694	0
Mm Hs	CRYBA2	Alpha cells	NA	0.009	crystallin beta A2	protein-coding gene	1	Endoderm	Pancreas	0.967742	0.975	0.327068	0.00488903
Mm Hs	NKX6-1	Alpha cells	Nkx6.1|NKX6A	0.006	NK6 homeobox 1	protein-coding gene	1	Endoderm	Pancreas	0.0322581	0.3	0.326217	0.00450306
Mm Hs	KCNK16	Alpha cells	K2p16.1|TALK-1|TALK1	0.007	potassium two pore domain channel subfamily K member 16	protein-coding gene	NA	Endoderm	Pancreas	0.225806	0.875	0.325501	0.00443873
Mm Hs	PCSK1	Alpha cells	PC1|NEC1	0.008	proprotein convertase subtilisin/kexin type 1	protein-coding gene	NA	Endoderm	Pancreas	0.0645161	0.225	0.32403	0.00791251
Mm Hs	PRRG2	Alpha cells	PRGP2	0.009	proline rich and Gla domain 2	protein-coding gene	NA	Endoderm	Pancreas	0.0645161	0.475	0.314767	0.0100354
Mm Hs	IRX2	Alpha cells	NA	0.012	iroquois homeobox 2	protein-coding gene	1	Endoderm	Pancreas	0.0967742	0.275	0.309211	0.0124799
Mm Hs	ALDH1A1	Alpha cells	RALDH1|PUMB1|ALDH1	0.039	aldehyde dehydrogenase 1 family member A1	protein-coding gene	1	Endoderm	Pancreas	0.903226	0	0.308897	0.0288196
Mm Hs	PEMT	Alpha cells	PEMPT|PEMT2	0.013	phosphatidylethanolamine N-methyltransferase	protein-coding gene	1	Endoderm	Pancreas	0.709677	0	0.307862	0.00276616
Mm Hs	CHGA	Alpha cells	NA	0.057	chromogranin A	protein-coding gene	1	Endoderm	Pancreas	0.967742	1	0.305528	0.0598263
4	DEPP1	Alpha cells	DEPP|Fseg|C10orf10	0	DEPP1, autophagy regulator	protein-coding gene	1	Endoderm	Pancreas	NA	NA	0.301743	NA
Mm Hs	SMIM24	Alpha cells	HSPC323|C19orf77	0.037	small integral membrane protein 24	protein-coding gene	1	Endoderm	Pancreas	0.741935	0	0.300439	0
Mm Hs	F10	Alpha cells	NA	0.011	coagulation factor X	protein-coding gene	1	Endoderm	Pancreas	0.645161	0	0.300439	0.00836282
Mm Hs	SCGN	Alpha cells	SECRET|DJ501N12.8|SEGN|CALBL	0.014	secretagogin, EF-hand calcium binding protein	protein-coding gene	1	Endoderm	Pancreas	0.83871	0	0.300439	0
Mm Hs	SLC30A8	Alpha cells	ZnT-8	0.005	solute carrier family 30 member 8	protein-coding gene	1	Endoderm	Pancreas	0.677419	0	0.300439	0
Mm Hs	SH3GL2	Alpha cells	SH3P4|SH3D2A|CNSA2|EEN-B1	0.025	SH3 domain containing GRB2 like 2, endophilin A1	protein-coding gene	1	Endoderm	Pancreas	0.0322581	0	0.300439	0
Hs	SCGB2A1	Alpha cells	UGB3|LPHC|MGC71973|MGB2	0.003	secretoglobin family 2A member 1	protein-coding gene	1	Endoderm	Pancreas	0.806452	0	0.300439	0
Mm Hs	FAP	Alpha cells	NA	0.006	fibroblast activation protein alpha	protein-coding gene	1	Endoderm	Pancreas	0	0	0.300439	0.0065616
Mm Hs	DPP4	Alpha cells	CD26|ADCP2	0.02	dipeptidyl peptidase 4	protein-coding gene	1	Endoderm	Pancreas	0	0	0.300439	0.0213574
Mm Hs	GPR119	Alpha cells	hGPCR2|GPCR2	0	G protein-coupled receptor 119	protein-coding gene	1	Endoderm	Pancreas	0	0.1	0.300439	0.000128659
Mm Hs	MAFB	Alpha cells	KRML	0.053	MAF bZIP transcription factor B	protein-coding gene	1	Endoderm	Pancreas	0.709677	0.7	0.2988	0.0512062
Mm Hs	PAX6	Alpha cells	D11S812E|AN2	0.049	paired box 6	protein-coding gene	1	Endoderm	Pancreas	0.258065	0.85	0.296982	0.0569315
Mm Hs	NEUROD1	Alpha cells	BETA2|BHF-1|NeuroD|bHLHa3|MODY6|NEUROD	0.038	neuronal differentiation 1	protein-coding gene	1	Endoderm	Pancreas	0.806452	1	0.295858	0.0405275
Mm Hs	LOXL4	Alpha cells	FLJ21889|LOXC	0	lysyl oxidase like 4	protein-coding gene	1	Endoderm	Pancreas	0.129032	0	0.295566	0.000321647
Mm Hs	PLCE1	Alpha cells	KIAA1516|NPHS3	0.005	phospholipase C epsilon 1	protein-coding gene	1	Endoderm	Pancreas	0.0322581	0	0.295208	0.00456739
Mm Hs	GC	Alpha cells	VDBP|hDBP	0.009	GC, vitamin D binding protein	protein-coding gene	1	Endoderm	Pancreas	0.774194	0.375	0.294357	0.00694757
Mm Hs	KLHL41	Alpha cells	SARCOSIN|Krp1|KBTBD10	0.001	kelch like family member 41	protein-coding gene	1	Endoderm	Pancreas	0.0322581	0	0.292729	0.000514635
Mm Hs	FEV	Alpha cells	Pet-1	0.003	FEV, ETS transcription factor	protein-coding gene	1	Endoderm	Pancreas	0.16129	0.475	0.28046	0.00225153
Mm Hs	PTGER3	Alpha cells	EP3	0.001	prostaglandin E receptor 3	protein-coding gene	1	Endoderm	Pancreas	0	0	0.277655	0.00128659
Mm Hs	RFX6	Alpha cells	MGC33442|dJ955L16.1|RFXDC1	0.001	regulatory factor X6	protein-coding gene	1	Endoderm	Pancreas	0.225806	0	0.275408	0
Mm Hs	SMARCA1	Alpha cells	NURF140|SWI|hSNF2L|SNF2L1|SNF2L	0.015	SWI/SNF related, matrix associated, actin dependent regulator of chromatin, subfamily a, member 1	protein-coding gene	1	Endoderm	Pancreas	0.0967742	0	0.274473	0
Mm Hs	PGR	Alpha cells	NR3C3	0.003	progesterone receptor	protein-coding gene	1	Endoderm	Pancreas	0	0	0.274168	0.00192988
Mm Hs	LDB2	Alpha cells	LDB1	0.019	LIM domain binding 2	protein-coding gene	1	Endoderm	Pancreas	0	0	0.27099	0.0190415
Mm Hs	IRX1	Alpha cells	IRX-5	0.009	iroquois homeobox 1	protein-coding gene	1	Endoderm	Pancreas	0	0.125	0.27099	0.01055
Mm Hs	UCP2	Alpha cells	SLC25A8|BMIQ4	0.013	uncoupling protein 2	protein-coding gene	1	Endoderm	Pancreas	0.16129	0	0.270913	0
Mm Hs	FXYD5	Alpha cells	OIT2	0.213	FXYD domain containing ion transport regulator 5	protein-coding gene	1	Endoderm	Pancreas	0.741935	0	0.270703	0.173882
Mm Hs	RGS4	Alpha cells	SCZD9	0.052	regulator of G protein signaling 4	protein-coding gene	1	Endoderm	Pancreas	0.387097	0	0.268797	0
Mm Hs	GLS	Alpha cells	KIAA0838|GLS1	0.061	glutaminase	protein-coding gene	1	Endoderm	Pancreas	0.0967742	0.25	0.268797	0.0718559
Mm	CHIL3	Alveolar macrophages	NA	0.022	chitinase-like 3	protein coding gene	NA	Mesoderm	Lungs	0	0.913043	0.268339	0.0208481
Mm Hs	PLET1	Alveolar macrophages	C11orf34	0.018	placenta expressed transcript 1	protein-coding gene	NA	Mesoderm	Lungs	0	0.793478	0.26817	0.01775
Mm Hs	IL1B	Alveolar macrophages	IL1F2|IL-1B|IL1-BETA	0.027	interleukin 1 beta	protein-coding gene	NA	Mesoderm	Lungs	0	0.369565	0.267863	0.025689
Mm	WFDC21	Alveolar macrophages	NA	0.02	WAP four-disulfide core domain 21	protein coding gene	NA	Mesoderm	Lungs	NA	NA	0.266134	NA
Mm	BGLAP3	Alveolar macrophages	NA	0.002	bone gamma-carboxyglutamate protein 3	protein coding gene	NA	Mesoderm	Lungs	0	0.0652174	0.260652	0.00212999
Mm Hs	CCL3	Alveolar macrophages	G0S19-1|LD78ALPHA|MIP-1-alpha|SCYA3	0.036	C-C motif chemokine ligand 3	protein-coding gene	NA	Mesoderm	Lungs	0	0.217391	0.258744	0.0415026
Mm Hs	G0S2	Alveolar macrophages	NA	0.04	G0/G1 switch 2	protein-coding gene	NA	Mesoderm	Lungs	0	0.141304	0.249245	0.0371781
Mm Hs	CXCL2	Alveolar macrophages	SCYB2|GROb|MIP-2a|MGSA-b|CINC-2a|GRO2	0.041	C-X-C motif chemokine ligand 2	protein-coding gene	NA	Mesoderm	Lungs	0	0.619565	0.244879	0.0346608
Mm Hs	MCEMP1	Alveolar macrophages	MGC132456|C19orf59	0.022	mast cell expressed membrane protein 1	protein-coding gene	NA	Mesoderm	Lungs	0	0.826087	0.243734	0.0212354
Mm Hs	KLHDC4	Alveolar macrophages	DKFZp434G0522	0.008	kelch domain containing 4	protein-coding gene	NA	Mesoderm	Lungs	0	0.521739	0.24148	0.00438908
Mm	BCL2A1D	Alveolar macrophages	NA	0.028	B cell leukemia/lymphoma 2 related protein A1d	protein coding gene	NA	Mesoderm	Lungs	0	0.75	0.239035	0.0294326
Mm Hs	GDA	Alveolar macrophages	NA	0.039	guanine deaminase	protein-coding gene	NA	Mesoderm	Lungs	0	0.673913	0.238558	0.0440199
Mm Hs	CLEC7A	Alveolar macrophages	dectin-1|hDectin-1|CD369|SCARE2|CLECSF12	0.03	C-type lectin domain containing 7A	protein-coding gene	NA	Mesoderm	Lungs	0	0.934783	0.237782	0.0196863
Mm	BCL2A1B	Alveolar macrophages	NA	0.043	B cell leukemia/lymphoma 2 related protein A1b	protein coding gene	NA	Mesoderm	Lungs	0	0.684783	0.237782	0.0477635
Mm Hs	ITGAX	Alveolar macrophages	CD11c|CD11C	0.007	integrin subunit alpha X	protein-coding gene	1	Mesoderm	Lungs	0	0.434783	0.237304	0.0027109
Mm Hs	TNFAIP2	Alveolar macrophages	B94|EXOC3L3	0.027	TNF alpha induced protein 2	protein-coding gene	NA	Mesoderm	Lungs	0	0	0.235127	0
Mm Hs	CD36	Alveolar macrophages	SCARB3|GPIV|GP4|GP3B	0.042	CD36 molecule	protein-coding gene	NA	Mesoderm	Lungs	0	0.48913	0.234057	0.0415026
Mm Hs	GAL	Alveolar macrophages	GMAP|GAL-GMAP|GLNN|GALN	0.014	galanin and GMAP prepropeptide	protein-coding gene	NA	Mesoderm	Lungs	0	0.0869565	0.232143	0.0107791
Mm	CAR4	Alveolar macrophages	NA	0.032	carbonic anhydrase 4	protein coding gene	NA	Mesoderm	Lungs	0	0.478261	0.230408	0.0373072
Mm	EAR2	Alveolar macrophages	NA	0.009	eosinophil-associated, ribonuclease A family, member 2	protein coding gene	1	Mesoderm	Lungs	0	0.902174	0.230238	0.00548635
Mm Hs	TLR2	Alveolar macrophages	TIL4|CD282	0.014	toll like receptor 2	protein-coding gene	NA	Mesoderm	Lungs	0	0	0.229777	0
Mm Hs	GPNMB	Alveolar macrophages	NMB|HGFIN	0.013	glycoprotein nmb	protein-coding gene	NA	Mesoderm	Lungs	0	0.195652	0.225308	0.00832634
Mm Hs	MRC1	Alveolar macrophages	CLEC13D|CD206|bA541I19.1|CLEC13DL|MRC1L1	0.029	mannose receptor C-type 1	protein-coding gene	1	Mesoderm	Lungs	0	0.869565	0.22429	0.0297554
Mm	LYZ1	Alveolar macrophages	NA	0.031	lysozyme 1	protein coding gene	NA	Mesoderm	Lungs	0	0.543478	0.222865	0.034919
Mm Hs	MARCO	Alveolar macrophages	SCARA2|SR-A6	0.003	macrophage receptor with collagenous structure	protein-coding gene	1	Mesoderm	Lungs	0	0.23913	0.219925	0.00174272
Mm Hs	CSF2RB	Alveolar macrophages	IL5RB|CD131|betaGMR|IL3RB	0.018	colony stimulating factor 2 receptor beta common subunit	protein-coding gene	NA	Mesoderm	Lungs	0	0.521739	0.219666	0.0184599
Mm Hs	MPP1	Alveolar macrophages	PEMP|DXS552E	0.043	membrane palmitoylated protein 1	protein-coding gene	NA	Mesoderm	Lungs	0	0.217391	0.218442	0.041309
Mm Hs	TRIM25	Alveolar macrophages	EFP|RNF147|ZNF147	0.027	tripartite motif containing 25	protein-coding gene	NA	Mesoderm	Lungs	0	0	0.218358	0
Mm	EAR1	Alveolar macrophages	NA	0.003	eosinophil-associated, ribonuclease A family, member 1	protein coding gene	1	Mesoderm	Lungs	0	0.608696	0.217949	0.000193636
Mm Hs	OLR1	Alveolar macrophages	LOX-1|SCARE1|CLEC8A	0.004	oxidized low density lipoprotein receptor 1	protein-coding gene	NA	Mesoderm	Lungs	0	0.478261	0.217809	0.000193636
Mm Hs	S100A4	Alveolar macrophages	P9KA|18A2|PEL98|42A|CAPL	0.098	S100 calcium binding protein A4	protein-coding gene	1	Mesoderm	Lungs	0	0	0.217732	0
Mm Hs	GNGT2	Alveolar macrophages	GNG9	0.054	G protein subunit gamma transducin 2	protein-coding gene	1	Mesoderm	Lungs	0	0.630435	0.217047	0.0623507
Mm	SIGLECF	Alveolar macrophages	NA	0.002	sialic acid binding Ig-like lectin F	protein coding gene	1	Mesoderm	Lungs	NA	NA	0.216321	NA
Mm Hs	AGA	Anterior pituitary gland cells	ASRG	0.02	aspartylglucosaminidase	protein-coding gene	NA	Ectoderm	Brain	0	0.714286	0.216294	0.021148
Mm Hs	ANGPT1	Anterior pituitary gland cells	KIAA0003|Ang1	0.01	angiopoietin 1	protein-coding gene	NA	Ectoderm	Brain	0	0.107143	0.216165	0.0122132
Mm Hs	CHGA	Anterior pituitary gland cells	NA	0.057	chromogranin A	protein-coding gene	NA	Ectoderm	Brain	0	0.642857	0.216165	0.0611943
Mm Hs	CPEB4	Anterior pituitary gland cells	KIAA1673	0.018	cytoplasmic polyadenylation element binding protein 4	protein-coding gene	NA	Ectoderm	Brain	0	0.0357143	0.216165	0.0162628
None	DDX26B	Anterior pituitary gland cells	NA	0.006	NA	NA	NA	Ectoderm	Brain	0	0.142857	0.216165	0.00681365
Mm	GH	Anterior pituitary gland cells	NA	0.005	growth hormone	protein coding gene	1	Ectoderm	Brain	0	1	0.216165	0.00437102
Mm Hs	IGSF1	Anterior pituitary gland cells	KIAA0364|IGDC1|IGCD1|INHBP|MGC75490|PGSF2	0.003	immunoglobulin superfamily member 1	protein-coding gene	1	Ectoderm	Brain	0	0.535714	0.215852	0.00244263
Mm Hs	MEST	Anterior pituitary gland cells	PEG1	0.039	mesoderm specific transcript	protein-coding gene	NA	Ectoderm	Brain	0	0.5	0.214693	0.0198624
Mm Hs	NKTR	Anterior pituitary gland cells	p104	0.071	natural killer cell triggering receptor	protein-coding gene	NA	Ectoderm	Brain	0	0.107143	0.213312	0.0559234
Mm Hs	NUCB2	Anterior pituitary gland cells	NEFA	0.066	nucleobindin 2	protein-coding gene	NA	Ectoderm	Brain	0	0.642857	0.213018	0.022755
Mm Hs	PITX2	Anterior pituitary gland cells	IGDS|Brx1|Otlx2|IRID2|IHG2|RIEG|RIEG1|RGS	0.01	paired like homeodomain 2	protein-coding gene	NA	Ectoderm	Brain	0	0.428571	0.212887	0.00790641
Mm Hs	POU1F1	Anterior pituitary gland cells	GHF-1|POU1F1a|PIT-1|PIT1	0.001	POU class 1 homeobox 1	protein-coding gene	1	Ectoderm	Brain	0	0.678571	0.212834	0.000192839
Mm Hs	PRL	Anterior pituitary gland cells	NA	0.004	prolactin	protein-coding gene	1	Ectoderm	Brain	0	1	0.212406	0.00160699
Mm Hs	RAB27A	Anterior pituitary gland cells	RAB27|HsT18676	0.011	RAB27A, member RAS oncogene family	protein-coding gene	NA	Ectoderm	Brain	0	0	0.212406	0
Mm Hs	RCN3	Anterior pituitary gland cells	RLP49	0.071	reticulocalbin 3	protein-coding gene	NA	Ectoderm	Brain	0	0	0.212406	0
Mm Hs	SEZ6L2	Anterior pituitary gland cells	PSK-1|FLJ90517	0.045	seizure related 6 homolog like 2	protein-coding gene	NA	Ectoderm	Brain	0	0	0.212406	0
Mm Hs	SIX6	Anterior pituitary gland cells	Six9|OPTX2	0.004	SIX homeobox 6	protein-coding gene	NA	Ectoderm	Brain	0	0	0.212406	0
Mm Hs	TBRG1	Anterior pituitary gland cells	FLJ14621|TB-5|NIAM	0.06	transforming growth factor beta regulator 1	protein-coding gene	NA	Ectoderm	Brain	0	0	0.212406	0
Mm Hs	TMEM130	Anterior pituitary gland cells	DKFZp761L1417|FLJ42643	0.04	transmembrane protein 130	protein-coding gene	NA	Ectoderm	Brain	0	0	0.21215	0
Mm Hs	POMC	Anterior pituitary gland cells	POC|ACTH|NPP|LPH	0.008	proopiomelanocortin	protein-coding gene	1	Ectoderm	Brain	0	0.821429	0.211339	0.00353539
Mm Hs	GMPPA	Anterior pituitary gland cells	NA	0.013	GDP-mannose pyrophosphorylase A	protein-coding gene	NA	Ectoderm	Brain	0	0.25	0.211153	0.0133702
Mm	TRIM30B	Anterior pituitary gland cells	NA	0.003	tripartite motif-containing 30B	protein coding gene	NA	Ectoderm	Brain	NA	NA	0.211153	NA
Mm Hs	GNB3	Anterior pituitary gland cells	NA	0.005	G protein subunit beta 3	protein-coding gene	NA	Ectoderm	Brain	0	0.464286	0.211153	0.00565662
Mm Hs	HEPACAM2	Anterior pituitary gland cells	FLJ38683	0.012	HEPACAM family member 2	protein-coding gene	NA	Ectoderm	Brain	0	0.214286	0.210658	0.0121489
Mm Hs	ASB4	Anterior pituitary gland cells	ASB-4	0.005	ankyrin repeat and SOCS box containing 4	protein-coding gene	NA	Ectoderm	Brain	0	0.107143	0.2099	0.00642797
Mm Hs	RAX	Anterior pituitary gland cells	RX	0.006	retina and anterior neural fold homeobox	protein-coding gene	NA	Ectoderm	Brain	0	0	0.209586	0
Mm Hs	NKX2-1	Anterior pituitary gland cells	TTF-1|TTF1|NKX2A|BCH|TITF1	0.01	NK2 homeobox 1	protein-coding gene	NA	Ectoderm	Brain	0	0.0714286	0.209413	0.0113132
Mm Hs	FGF10	Anterior pituitary gland cells	NA	0.001	fibroblast growth factor 10	protein-coding gene	NA	Ectoderm	Brain	0	0.0714286	0.209023	0.00160699
Mm Hs	FSHB	Anterior pituitary gland cells	NA	0	follicle stimulating hormone subunit beta	protein-coding gene	1	Ectoderm	Brain	0	0.142857	0.208873	0
Mm Hs	PCSK1	Anterior pituitary gland cells	PC1|NEC1	0.008	proprotein convertase subtilisin/kexin type 1	protein-coding gene	1	Ectoderm	Brain	0	0.107143	0.208574	0.00829209
Mm Hs	GNRHR	Anterior pituitary gland cells	LHRHR|GRHR	0	gonadotropin releasing hormone receptor	protein-coding gene	1	Ectoderm	Brain	0	0.107143	0.207743	0.000385678
Mm Hs	PITX1	Anterior pituitary gland cells	POTX|BFT	0.009	paired like homeodomain 1	protein-coding gene	NA	Ectoderm	Brain	0	0.0714286	0.206554	0.00899916
Hs	GH1	Anterior pituitary gland cells	GH-N|GHN|GH|hGH-N	0	growth hormone 1	protein-coding gene	1	Ectoderm	Brain	0	0	0.206282	0
Mm Hs	TSHB	Anterior pituitary gland cells	NA	0.001	thyroid stimulating hormone beta	protein-coding gene	1	Ectoderm	Brain	0	0	0.205966	0
Mm Hs	PAX7	Anterior pituitary gland cells	Hup1	0.001	paired box 7	protein-coding gene	1	Ectoderm	Brain	0	0	0.204951	0.000899916
Mm Hs	LHB	Anterior pituitary gland cells	LSH-B|CGB4|hLHB	0.001	luteinizing hormone beta polypeptide	protein-coding gene	1	Ectoderm	Brain	0	0.142857	0.204638	0.000835637
Mm Hs	S100B	Astrocytes	S100beta	0.066	S100 calcium binding protein B	protein-coding gene	1	Ectoderm	Brain	1	0	0.202839	0
Mm Hs	SLC1A2	Astrocytes	GLT-1|EAAT2	0.071	solute carrier family 1 member 2	protein-coding gene	1	Ectoderm	Brain	1	0	0.201512	0
Mm Hs	GFAP	Astrocytes	FLJ45472	0.013	glial fibrillary acidic protein	protein-coding gene	1	Ectoderm	Brain	1	0.344262	0.201398	0.00837696
Mm Hs	BYSL	Astrocytes	Enp1	0.013	bystin like	protein-coding gene	1	Ectoderm	Brain	0	0	0.198807	0.0137435
Mm Hs	ALDH1L1	Astrocytes	10-fTHF|FTHFD	0.008	aldehyde dehydrogenase 1 family member L1	protein-coding gene	1	Ectoderm	Brain	0	0.140984	0.198308	0.00765707
Mm Hs	CD40	Astrocytes	Bp50|TNFRSF5	0.012	CD40 molecule	protein-coding gene	1	Ectoderm	Brain	0	0	0.198308	0.0110602
Mm Hs	SLC1A3	Astrocytes	EAAT1|GLAST|EA6	0.074	solute carrier family 1 member 3	protein-coding gene	1	Ectoderm	Brain	1	0	0.198308	0
Mm Hs	FGFR3	Astrocytes	CEK2|JTK4|CD333|ACH	0.021	fibroblast growth factor receptor 3	protein-coding gene	1	Ectoderm	Brain	1	0.681967	0.198308	0.0106675
Mm Hs	GJB6	Astrocytes	EDH|CX30|ED2	0.013	gap junction protein beta 6	protein-coding gene	1	Ectoderm	Brain	0	0.534426	0.198308	0.00562827
Mm Hs	AQP4	Astrocytes	MIWC	0.024	aquaporin 4	protein-coding gene	1	Ectoderm	Brain	1	0.878689	0.198308	0.0124346
Mm Hs	HTRA1	Astrocytes	HtrA|IGFBP5-protease|ARMD7|PRSS11	0.065	HtrA serine peptidase 1	protein-coding gene	1	Ectoderm	Brain	0	0.84918	0.198308	0.0572644
Mm Hs	S100A8	Astrocytes	P8|CGLA|CAGA	0.064	S100 calcium binding protein A8	protein-coding gene	1	Ectoderm	Brain	0	0	0.198308	0
Mm Hs	CLDN10	Astrocytes	OSP-L|CPETRL3	0.028	claudin 10	protein-coding gene	1	Ectoderm	Brain	0	0.718033	0.198308	0.0164921
Mm Hs	ITIH3	Astrocytes	H3P	0.009	inter-alpha-trypsin inhibitor heavy chain 3	protein-coding gene	1	Ectoderm	Brain	0	0.360656	0.198243	0.0039267
Mm Hs	NKAIN4	Astrocytes	bA261N11.2|FAM77A|C20orf58	0.036	sodium/potassium transporting ATPase interacting 4	protein-coding gene	1	Ectoderm	Brain	0.166667	0.668852	0.198083	0.0295812
Mm Hs	ACSL6	Astrocytes	KIAA0837|LACS5|FACL6	0.022	acyl-CoA synthetase long chain family member 6	protein-coding gene	NA	Ectoderm	Brain	0	0.832787	0.197726	0.0078534
Mm Hs	ACSBG1	Astrocytes	BGM|FLJ30320|MGC14352|BG1|KIAA0631|hBG1|hsBG	0.023	acyl-CoA synthetase bubblegum family member 1	protein-coding gene	1	Ectoderm	Brain	0	0.796721	0.196989	0.0132853
Mm Hs	TRIL	Astrocytes	KIAA0644	0.023	TLR4 interactor with leucine rich repeats	protein-coding gene	1	Ectoderm	Brain	0	0	0.196451	0
Mm Hs	AGT	Astrocytes	SERPINA8	0.02	angiotensinogen	protein-coding gene	1	Ectoderm	Brain	0.833333	0.622951	0.194637	0.00942408
Mm Hs	GPR37L1	Astrocytes	ETBR-LP-2	0.041	G protein-coupled receptor 37 like 1	protein-coding gene	1	Ectoderm	Brain	1	0.977049	0.194236	0.032199
Mm Hs	SLC4A4	Astrocytes	NBC1|HNBC1|NBC2|pNBC|hhNMC|SLC4A5	0.033	solute carrier family 4 member 4	protein-coding gene	1	Ectoderm	Brain	0.166667	0	0.194236	0
Mm Hs	NTSR2	Astrocytes	NTR2	0.019	neurotensin receptor 2	protein-coding gene	1	Ectoderm	Brain	0	0.977049	0.194233	0.00503927
Mm Hs	SLC6A11	Astrocytes	GAT3	0.02	solute carrier family 6 member 11	protein-coding gene	1	Ectoderm	Brain	0.833333	0	0.192828	0
Mm Hs	HSPA2	Astrocytes	NA	0.03	heat shock protein family A (Hsp70) member 2	protein-coding gene	1	Ectoderm	Brain	0	0.121311	0.19232	0.0270942
Mm Hs	SLC16A2	Astrocytes	XPCT|MCT8|DXS128|AHDS|MRX22	0.023	solute carrier family 16 member 2	protein-coding gene	1	Ectoderm	Brain	0	0	0.192043	0
Mm Hs	SYNE1	Astrocytes	SYNE-1B|KIAA0796|8B|Nesprin-1|enaptin|MYNE1|CPG2|dJ45H2.2|SCAR8|ARCA1|Nesp1|C6orf98	0.05	spectrin repeat containing nuclear envelope protein 1	protein-coding gene	1	Ectoderm	Brain	0.666667	0	0.192043	0
Mm Hs	DIO2	Astrocytes	TXDI2|SelY	0.003	iodothyronine deiodinase 2	protein-coding gene	1	Ectoderm	Brain	0	0.0491803	0.190996	0.00137435
Mm Hs	SLC7A10	Astrocytes	asc-1	0.005	solute carrier family 7 member 10	protein-coding gene	1	Ectoderm	Brain	0	0	0.190761	0
Mm Hs	ENTPD2	Astrocytes	NTPDase-2|CD39L1	0.012	ectonucleoside triphosphate diphosphohydrolase 2	protein-coding gene	1	Ectoderm	Brain	0	0.108197	0.190738	0.0126963
Mm Hs	HSPB6	Astrocytes	FLJ32389|Hsp20|PPP1R91	0.005	heat shock protein family B (small) member 6	protein-coding gene	1	Ectoderm	Brain	0	0.00327869	0.190186	0.00621728
Mm Hs	PLXNB1	Astrocytes	KIAA0407|PLXN5	0.006	plexin B1	protein-coding gene	1	Ectoderm	Brain	0.833333	0.0688525	0.189865	0.00556283
Mm Hs	LCAT	Astrocytes	NA	0.005	lecithin-cholesterol acyltransferase	protein-coding gene	1	Ectoderm	Brain	0	0.213115	0.189224	0.00170157
Mm Hs	PLA2G7	Astrocytes	LDL-PLA2	0.048	phospholipase A2 group VII	protein-coding gene	1	Ectoderm	Brain	0	0.908197	0.188834	0.0393979
Mm Hs	CMTM5	Astrocytes	FLJ37521|CKLFSF5	0.044	CKLF like MARVEL transmembrane domain containing 5	protein-coding gene	1	Ectoderm	Brain	0	0.537705	0.188498	0.0431283
Mm Hs	S1PR1	Astrocytes	edg-1|D1S3362|CD363	0.044	sphingosine-1-phosphate receptor 1	protein-coding gene	1	Ectoderm	Brain	0	0	0.187657	0
Mm Hs	SLC39A12	Astrocytes	FLJ30499	0.007	solute carrier family 39 member 12	protein-coding gene	1	Ectoderm	Brain	0	0	0.187657	0
Mm Hs	LUZP2	Astrocytes	NA	0.037	leucine zipper protein 2	protein-coding gene	1	Ectoderm	Brain	0	0.508197	0.187657	0.0363874
Mm Hs	GSTA4	Astrocytes	NA	0.063	glutathione S-transferase alpha 4	protein-coding gene	1	Ectoderm	Brain	0	0.0786885	0.186628	0.0625654
Mm Hs	SLC25A28	Astrocytes	MRS3/4|MRS4L	0.007	solute carrier family 25 member 28	protein-coding gene	1	Ectoderm	Brain	0	0	0.186194	0
Mm Hs	SLC25A46	Astrocytes	NA	0.045	solute carrier family 25 member 46	protein-coding gene	1	Ectoderm	Brain	0	0	0.18609	0
Mm Hs	WNT3	Astrocytes	MGC131950|MGC138321|MGC138323	0.003	Wnt family member 3	protein-coding gene	1	Ectoderm	Brain	0	0	0.186054	0
Mm Hs	FZD2	Astrocytes	NA	0.012	frizzled class receptor 2	protein-coding gene	1	Ectoderm	Brain	0	0.101639	0.185878	0.0103403
Mm Hs	TEAD1	Astrocytes	TEF-1|TCF13|AA	0.027	TEA domain transcription factor 1	protein-coding gene	1	Ectoderm	Brain	0	0	0.185623	0
Mm Hs	RLBP1	Astrocytes	CRALBP	0.028	retinaldehyde binding protein 1	protein-coding gene	1	Ectoderm	Brain	0	0	0.18515	0
Mm Hs	ALDOC	Astrocytes	NA	0.078	aldolase, fructose-bisphosphate C	protein-coding gene	1	Ectoderm	Brain	0	1	0.18515	0.0787304
Mm Hs	GJA1	Astrocytes	CX43|ODOD|SDTY3|ODDD|GJAL	0.1	gap junction protein alpha 1	protein-coding gene	1	Ectoderm	Brain	1	0.993443	0.182562	0.0894634
Mm Hs	APOE	Astrocytes	AD2	0.343	apolipoprotein E	protein-coding gene	1	Ectoderm	Brain	0.833333	1	0.182018	0.377225
Mm Hs	LCN2	Astrocytes	NGAL|24p3	0.043	lipocalin 2	protein-coding gene	1	Ectoderm	Brain	0	0	0.181264	0.0426047
Mm Hs	SOX9	Astrocytes	SRA1|CMD1|CMPD1	0.086	SRY-box 9	protein-coding gene	1	Ectoderm	Brain	0	0	0.180451	0
Mm Hs	VIM	Astrocytes	NA	0.427	vimentin	protein-coding gene	1	Ectoderm	Brain	0	0	0.179993	0
Mm Hs	CCR7	Astrocytes	BLR2|CDw197|CD197|CMKBR7|EBI1	0.016	C-C motif chemokine receptor 7	protein-coding gene	1	Ectoderm	Brain	0	0	0.179198	0.0116492
Mm Hs	AANAT	Astrocytes	SNAT	0	aralkylamine N-acetyltransferase	protein-coding gene	1	Ectoderm	Brain	0	0	0.179198	0
Mm Hs	FABP7	Astrocytes	B-FABP|BLBP	0.142	fatty acid binding protein 7	protein-coding gene	1	Ectoderm	Brain	0	0.688525	0.178719	0.164202
Mm Hs	SOCS3	Astrocytes	SSI-3|CIS3|SOCS-3|Cish3	0.081	suppressor of cytokine signaling 3	protein-coding gene	1	Ectoderm	Brain	0	0	0.177024	0
Mm Hs	SYNM	Astrocytes	KIAA0353|DMN	0.017	synemin	protein-coding gene	1	Ectoderm	Brain	0	0	0.176489	0
Mm Hs	HMG20A	Astrocytes	HMGX1|FLJ10739|HMGXB1	0.008	high mobility group 20A	protein-coding gene	1	Ectoderm	Brain	0	0	0.176378	0.00890052
Mm Hs	NFATC3	Astrocytes	NFAT4|NFATX	0.002	nuclear factor of activated T cells 3	protein-coding gene	1	Ectoderm	Brain	0	0	0.174384	0.00143979
Mm Hs	SRR	Astrocytes	ILV1	0.001	serine racemase	protein-coding gene	1	Ectoderm	Brain	0	0	0.171373	0
Mm Hs	SLC1A6	Astrocytes	EAAT4	0.003	solute carrier family 1 member 6	protein-coding gene	1	Ectoderm	Brain	0	0	0.17122	0
Mm Hs	ETS1	Astrocytes	FLJ10768|ETS-1	0.095	ETS proto-oncogene 1, transcription factor	protein-coding gene	1	Ectoderm	Brain	0	0	0.170426	0.111322
Mm Hs	SLIT1	Astrocytes	slit1|MEGF4|Slit-1|SLIT3|SLIL1	0.001	slit guidance ligand 1	protein-coding gene	1	Ectoderm	Brain	0	0	0.170219	0
Mm Hs	SNPH	Astrocytes	bA314N13.5	0.004	syntaphilin	protein-coding gene	1	Ectoderm	Brain	0	0	0.169486	0
Mm Hs	IL23A	Astrocytes	SGRF|IL23P19|IL-23|IL-23A|P19	0.002	interleukin 23 subunit alpha	protein-coding gene	1	Ectoderm	Brain	0	0	0.169297	0.00104712
Mm Hs	CD2	B cells	NA	0.04	CD2 molecule	protein-coding gene	NA	Mesoderm	Immune system	0	0.213178	0.169041	0.0265544
Mm Hs	CD5	B cells	NA	0.004	CD5 molecule	protein-coding gene	1	Mesoderm	Immune system	0	0	0.16886	0.00450186
Mm Hs	MS4A1	B cells	Bp35|MS4A2|CD20	0.014	membrane spanning 4-domains A1	protein-coding gene	1	Mesoderm	Immune system	0.483871	0.620155	0.16886	0.00156586
Mm Hs	CR2	B cells	CD21|C3DR	0.001	complement C3d receptor 2	protein-coding gene	1	Mesoderm	Immune system	0.0483871	0.0348837	0.168679	0
Mm Hs	CD22	B cells	SIGLEC-2|SIGLEC2	0.003	CD22 molecule	protein-coding gene	1	Mesoderm	Immune system	0.0967742	0.127907	0.168546	0.000195733
Hs	FCER2	B cells	CLEC4J|CD23|CD23A|FCE2	0.002	Fc fragment of IgE receptor II	protein-coding gene	1	Mesoderm	Immune system	0.016129	0	0.168546	0
Mm Hs	CD40	B cells	Bp50|TNFRSF5	0.012	CD40 molecule	protein-coding gene	1	Mesoderm	Immune system	0.112903	0	0.168546	0.0110263
Mm Hs	CD69	B cells	CLEC2C	0.024	CD69 molecule	protein-coding gene	NA	Mesoderm	Immune system	0.725806	0.0930233	0.168546	0.00593723
Mm Hs	CD70	B cells	CD27L|CD27LG|TNFSF7	0.002	CD70 molecule	protein-coding gene	NA	Mesoderm	Immune system	0	0	0.168398	0.000130489
Mm Hs	CD79A	B cells	MB-1|IGA	0.024	CD79a molecule	protein-coding gene	1	Mesoderm	Immune system	0.983871	0.914729	0.167607	0.00339271
Mm Hs	CD79B	B cells	IGB	0.028	CD79b molecule	protein-coding gene	1	Mesoderm	Immune system	0.919355	0.926357	0.167607	0.00835128
Mm Hs	CD80	B cells	B7.1|B7-1|CD28LG|CD28LG1	0	CD80 molecule	protein-coding gene	1	Mesoderm	Immune system	0	0	0.165023	0.000195733
Mm Hs	CD86	B cells	B7.2|B7-2|CD28LG2	0.026	CD86 molecule	protein-coding gene	1	Mesoderm	Immune system	0	0.0232558	0.164353	0.0292947
Mm Hs	TNFRSF9	B cells	CD137|4-1BB|ILA	0.003	TNF receptor superfamily member 9	protein-coding gene	NA	Mesoderm	Immune system	0	0	0.164263	0
Mm Hs	SDC1	B cells	CD138|syndecan|SYND1|SDC	0.046	syndecan 1	protein-coding gene	NA	Mesoderm	Immune system	0.016129	0	0.163522	0
Mm Hs	TNFSF4	B cells	OX-40L|gp34|CD252|TXGP1	0	TNF superfamily member 4	protein-coding gene	NA	Mesoderm	Immune system	0	0	0.163379	0
Mm Hs	TNFRSF13B	B cells	TACI|CD267|IGAD2	0.016	TNF receptor superfamily member 13B	protein-coding gene	NA	Mesoderm	Immune system	0.0806452	0	0.163221	0
Mm Hs	TNFRSF13C	B cells	BAFFR|CD268	0.008	TNF receptor superfamily member 13C	protein-coding gene	1	Mesoderm	Immune system	0.451613	0	0.162907	0
Mm Hs	PDCD1	B cells	CD279|hSLE1|PD-1|SLEB2	0.003	programmed cell death 1	protein-coding gene	NA	Mesoderm	Immune system	0	0	0.162907	0.00254453
Mm Hs	IGHD	B cells	FLJ00382|FLJ46727|MGC29633	0.008	immunoglobulin heavy constant delta	other	1	Mesoderm	Immune system	0.177419	0.406977	0.162594	0.000782932
Mm Hs	IGHM	B cells	NA	0.078	immunoglobulin heavy constant mu	other	1	Mesoderm	Immune system	0.83871	0.968992	0.162179	0.0677236
Mm Hs	RASGRP3	B cells	KIAA0846|GRP3|CalDAG-GEFIII	0.025	RAS guanyl releasing protein 3	protein-coding gene	NA	Mesoderm	Immune system	0.0322581	0	0.161331	0
Hs	HLA-DRA	B cells	HLA-DRA1	0.039	major histocompatibility complex, class II, DR alpha	protein-coding gene	1	Mesoderm	Immune system	0.935484	0	0.161028	0
Mm Hs	LTB	B cells	TNFSF3|TNFC	0.065	lymphotoxin beta	protein-coding gene	NA	Mesoderm	Immune system	0.612903	0.453488	0.160861	0.0385594
Hs	HLA-DQA1	B cells	HLA-DQA	0.01	major histocompatibility complex, class II, DQ alpha 1	protein-coding gene	NA	Mesoderm	Immune system	0.258065	0	0.160401	0
Mm Hs	FLI1	B cells	SIC-1	0.036	Fli-1 proto-oncogene, ETS transcription factor	protein-coding gene	NA	Mesoderm	Immune system	0.016129	0.127907	0.160092	0.0422131
Mm Hs	CD14	B cells	NA	0.051	CD14 molecule	protein-coding gene	NA	Mesoderm	Immune system	0	0.00387597	0.159975	0.0563711
Mm Hs	SEMA6D	B cells	KIAA1479|FLJ11598	0.026	semaphorin 6D	protein-coding gene	NA	Mesoderm	Immune system	0	0	0.159911	0
Mm Hs	LAIR1	B cells	CD305	0.027	leukocyte associated immunoglobulin like receptor 1	protein-coding gene	NA	Mesoderm	Immune system	0	0.0232558	0.159875	0.0302734
Mm Hs	IFIT3	B cells	ISG60|RIG-G|CIG-49|IFI60|GARG-49|IRG2|IFIT4	0.014	interferon induced protein with tetratricopeptide repeats 3	protein-coding gene	NA	Mesoderm	Immune system	0	0.0155039	0.159875	0.0113525
Mm Hs	IGLL1	B cells	IGVPB|IGL5|14.1|CD179B|IGLL	0.007	immunoglobulin lambda like polypeptide 1	protein-coding gene	NA	Mesoderm	Immune system	0.435484	0.0697674	0.159688	0.000978665
Mm Hs	DNTT	B cells	TDT	0.007	DNA nucleotidylexotransferase	protein-coding gene	NA	Mesoderm	Immune system	0.241935	0.0426357	0.159611	0.00554577
Mm Hs	MME	B cells	CALLA|CD10	0.017	membrane metalloendopeptidase	protein-coding gene	1	Mesoderm	Immune system	0.0967742	0	0.15927	0.0152672
Mm Hs	SPN	B cells	LSN|CD43|GPL115	0.029	sialophorin	protein-coding gene	1	Mesoderm	Immune system	0	0	0.158955	0
Mm Hs	CD19	B cells	NA	0.007	CD19 molecule	protein-coding gene	1	Mesoderm	Immune system	0.129032	0.356589	0.158695	0.000195733
Hs	CD24	B cells	CD24A	0.039	CD24 molecule	protein-coding gene	1	Mesoderm	Immune system	0.370968	0	0.158521	0
Mm Hs	CD27	B cells	S152|Tp55|TNFRSF7	0.018	CD27 molecule	protein-coding gene	1	Mesoderm	Immune system	0.112903	0	0.158208	0.0160501
Mm Hs	B3GAT1	B cells	GlcAT-P|HNK-1|NK-1|CD57|LEU7	0.014	beta-1,3-glucuronyltransferase 1	protein-coding gene	NA	Mesoderm	Immune system	0	0	0.158147	0.017094
Mm Hs	CD72	B cells	LYB2|CD72b	0.003	CD72 molecule	protein-coding gene	1	Mesoderm	Immune system	0.0967742	0.0581395	0.157977	0.00189209
Mm Hs	MUM1	B cells	MUM-1|EXPAND1	0.02	melanoma associated antigen (mutated) 1	protein-coding gene	NA	Mesoderm	Immune system	0	0.00387597	0.157202	0.0206825
Mm Hs	PAX5	B cells	BSAP	0.003	paired box 5	protein-coding gene	1	Mesoderm	Immune system	0.0483871	0.182171	0.157147	0.000521955
Mm Hs	JCHAIN	B cells	IGCJ|JCH|IGJ	0.017	joining chain of multimeric IgA and IgM	protein-coding gene	NA	Mesoderm	Immune system	0.306452	0.251938	0.156894	0.0039799
Mm Hs	MZB1	B cells	MGC29506|HSPC190|pERp1|MEDA-7	0.025	marginal zone B and B1 cell specific protein	protein-coding gene	NA	Mesoderm	Immune system	0.580645	0.844961	0.155835	0.00704639
Mm Hs	LY6D	B cells	E48	0.03	lymphocyte antigen 6 family member D	protein-coding gene	1	Mesoderm	Immune system	0	0.906977	0.155709	0.0216611
Mm	H2-DMB2	B cells	NA	0.013	histocompatibility 2, class II, locus Mb2	protein coding gene	1	Mesoderm	Immune system	0	0.542636	0.155008	0.00730737
Mm Hs	FCMR	B cells	TOSO|FAIM3	0.009	Fc fragment of IgM receptor	protein-coding gene	1	Mesoderm	Immune system	0.112903	0.406977	0.154841	0.000913421
Mm Hs	BANK1	B cells	BANK|FLJ20706	0.006	B cell scaffold protein with ankyrin repeats 1	protein-coding gene	1	Mesoderm	Immune system	0.225806	0.232558	0.154523	0.00130489
Mm Hs	EDEM1	B cells	KIAA0212|EDEM	0.038	ER degradation enhancing alpha-mannosidase like protein 1	protein-coding gene	NA	Mesoderm	Immune system	0	0.232558	0.154313	0.0410387
Mm Hs	VPREB3	B cells	8HS20	0.011	V-set pre-B cell surrogate light chain 3	protein-coding gene	1	Mesoderm	Immune system	0.629032	0	0.153359	0
Mm	H2-OB	B cells	NA	0.007	histocompatibility 2, O region beta locus	protein coding gene	1	Mesoderm	Immune system	0	0.391473	0.153312	0.00274026
Mm Hs	POU2AF1	B cells	OBF1|BOB1	0.01	POU class 2 associating factor 1	protein-coding gene	1	Mesoderm	Immune system	0.0967742	0.51938	0.15309	0.000521955
Mm Hs	CRELD2	B cells	MGC11256	0.065	cysteine rich with EGF like domains 2	protein-coding gene	NA	Mesoderm	Immune system	0.0483871	0.232558	0.152711	0.0533699
Mm Hs	DERL3	B cells	FLJ43842|MGC71803|derlin-3|IZP6|C22orf14	0.01	derlin 3	protein-coding gene	NA	Mesoderm	Immune system	0.0483871	0.186047	0.152333	0.00137013
Mm	SIGLECG	B cells	NA	0.002	sialic acid binding Ig-like lectin G	protein coding gene	NA	Mesoderm	Immune system	NA	NA	0.151097	NA
Mm Hs	RALGPS2	B cells	FLJ10244|FLJ25604	0.048	Ral GEF with PH domain and SH3 binding motif 2	protein-coding gene	NA	Mesoderm	Immune system	0.0483871	0	0.150689	0
Mm Hs	FCHSD2	B cells	KIAA0769|SH3MD3	0.003	FCH and double SH3 domains 2	protein-coding gene	NA	Mesoderm	Immune system	0	0.00387597	0.150689	0.002936
Mm Hs	POLD4	B cells	POLDS	0.065	DNA polymerase delta 4, accessory subunit	protein-coding gene	NA	Mesoderm	Immune system	0	0.48062	0.150259	0.0724865
Mm	CMAH	B cells	NA	0.003	cytidine monophospho-N-acetylneuraminic acid hydroxylase	protein coding gene	NA	Mesoderm	Immune system	0	0.0852713	0.150144	0.00287075
Mm Hs	TNFRSF17	B cells	BCM|CD269|TNFRSF13A|BCMA	0.005	TNF receptor superfamily member 17	protein-coding gene	NA	Mesoderm	Immune system	0.0483871	0	0.14953	0
Mm Hs	HVCN1	B cells	MGC15619|Hv1|VSOP	0.014	hydrogen voltage gated channel 1	protein-coding gene	NA	Mesoderm	Immune system	0.0645161	0.290698	0.149521	0.00919945
Mm	TRP53INP1	B cells	NA	0.014	transformation related protein 53 inducible nuclear protein 1	protein coding gene	NA	Mesoderm	Immune system	NA	NA	0.149436	NA
Mm Hs	FCRLA	B cells	MGC4595|FCRLc2|FCRLb|FCRLc1|FCRLd|FCRLe|FCRL|FCRLa|FREB|FCRLX|FCRLM1	0.012	Fc receptor like A	protein-coding gene	NA	Mesoderm	Immune system	0.112903	0.55814	0.149411	0.00254453
Mm Hs	EDEM2	B cells	FLJ10783|bA4204.1|C20orf49|C20orf31	0.037	ER degradation enhancing alpha-mannosidase like protein 2	protein-coding gene	NA	Mesoderm	Immune system	0.016129	0.22093	0.149244	0.0386246
Mm Hs	BLNK	B cells	SLP65|Ly57|SLP-65|BLNK-s|BASH|bca	0.017	B cell linker	protein-coding gene	NA	Mesoderm	Immune system	0.016129	0.387597	0.14703	0.0135056
Mm	H2-OA	B cells	NA	0.006	histocompatibility 2, O region alpha locus	protein coding gene	NA	Mesoderm	Immune system	0	0.174419	0.14693	0.00424088
Mm Hs	TXNDC11	B cells	EFP1	0.011	thioredoxin domain containing 11	protein-coding gene	NA	Mesoderm	Immune system	0	0	0.14693	0
Mm Hs	BTLA	B cells	BTLA1|CD272	0.001	B and T lymphocyte associated	protein-coding gene	NA	Mesoderm	Immune system	0	0.0348837	0.146395	0.000978665
Mm Hs	SMAP2	B cells	SMAP1L	0.053	small ArfGAP2	protein-coding gene	NA	Mesoderm	Immune system	0.0483871	0	0.146395	0
Mm	SCD1	B cells	NA	0.036	stearoyl-Coenzyme A desaturase 1	protein coding gene	NA	Mesoderm	Immune system	NA	NA	0.146049	NA
None	FAM46C	B cells	NA	0.02	NA	NA	NA	Mesoderm	Immune system	0.016129	0.178295	0.145677	0.0137666
Mm Hs	FKBP11	B cells	FKBP19	0.031	FK506 binding protein 11	protein-coding gene	NA	Mesoderm	Immune system	0.0806452	0.162791	0.145677	0.0282508
Mm Hs	SEC61A1	B cells	NA	0.04	Sec61 translocon alpha 1 subunit	protein-coding gene	NA	Mesoderm	Immune system	0.0322581	0	0.145677	0
Mm Hs	SPCS3	B cells	FLJ22649|SPC22/23|YLR066W|PRO3567	0.069	signal peptidase complex subunit 3	protein-coding gene	NA	Mesoderm	Immune system	0.0645161	0	0.145677	0
Mm Hs	SPIB	B cells	SPI-B	0.01	Spi-B transcription factor	protein-coding gene	NA	Mesoderm	Immune system	0.0967742	0	0.145288	0
Mm Hs	EAF2	B cells	BM040|TRAITS	0.009	ELL associated factor 2	protein-coding gene	NA	Mesoderm	Immune system	0.0967742	0.189922	0.14411	0.000260977
Mm Hs	CXCR4	B cells	LESTR|NPY3R|HM89|NPYY3R|D2S201E|fusin|HSY3RR|CD184	0.04	C-X-C motif chemokine receptor 4	protein-coding gene	1	Mesoderm	Immune system	0.83871	0.0620155	0.142498	0.00789457
Mm Hs	BIRC3	B cells	cIAP2|hiap-1|MIHC|RNF49|MALT2|c-IAP2|API2	0.026	baculoviral IAP repeat containing 3	protein-coding gene	NA	Mesoderm	Immune system	0.177419	0.0658915	0.142486	0.0140275
Mm Hs	IGLC2	B cells	NA	0.022	immunoglobulin lambda constant 2	other	1	Mesoderm	Immune system	0.612903	0.771318	0.142231	0.00195733
Mm Hs	IGLC3	B cells	NA	0.02	immunoglobulin lambda constant 3 (Kern-Oz+ marker)	other	1	Mesoderm	Immune system	0.33871	0.806202	0.142083	0.00371893
Mm Hs	IGLC1	B cells	NA	0.008	immunoglobulin lambda constant 1	other	NA	Mesoderm	Immune system	0	0.48062	0.141215	0.0017616
Mm Hs	IL21R	B cells	CD360	0.013	interleukin 21 receptor	protein-coding gene	NA	Mesoderm	Immune system	0	0.0426357	0.140868	0.0155934
Mm Hs	IGKC	B cells	HCAK1	0.072	immunoglobulin kappa constant	other	NA	Mesoderm	Immune system	0.83871	0.976744	0.140664	0.0379722
Mm	IGLV1	B cells	1810027O01Rik	0.003	immunoglobulin lambda variable 1	NA	NA	Mesoderm	Immune system	0	0.244186	0.140273	6.52443e-05
Mm Hs	VPREB1	B cells	VpreB|CD179A	0.003	V-set pre-B cell surrogate light chain 1	protein-coding gene	1	Mesoderm	Immune system	0.419355	0	0.140075	0
Mm	VPREB2	B cells	NA	0.001	pre-B lymphocyte gene 2	protein coding gene	1	Mesoderm	Immune system	NA	NA	0.140038	NA
Mm Hs	LRMP	B cells	JAW1	0.015	lymphoid restricted membrane protein	protein-coding gene	1	Mesoderm	Immune system	0.0806452	0.22093	0.139623	0.0125922
Mm Hs	KLHL6	B cells	FLJ00029	0.014	kelch like family member 6	protein-coding gene	1	Mesoderm	Immune system	0.0322581	0.135659	0.139417	0.0140928
Mm Hs	SLAMF6	B cells	KALI|NTBA|KALIb|Ly108|SF2000|NTB-A|CD352	0.003	SLAM family member 6	protein-coding gene	NA	Mesoderm	Immune system	0	0	0.139144	0
Mm Hs	FAM129C	B cells	FLJ39802|BCNP1	0.003	family with sequence similarity 129 member C	protein-coding gene	1	Mesoderm	Immune system	0.145161	0.135659	0.139053	6.52443e-05
Mm Hs	BST1	B cells	CD157	0.008	bone marrow stromal cell antigen 1	protein-coding gene	1	Mesoderm	Immune system	0	0.0155039	0.138959	0.00854701
Mm Hs	MSH5	B cells	G7	0	mutS homolog 5	protein-coding gene	NA	Mesoderm	Immune system	0	0.0116279	0.138871	0.000326222
Mm Hs	DOK3	B cells	FLJ22570	0.017	docking protein 3	protein-coding gene	NA	Mesoderm	Immune system	0	0.248062	0.138784	0.0161154
Mm Hs	BACH2	B cells	BTBD25	0.003	BTB domain and CNC homolog 2	protein-coding gene	1	Mesoderm	Immune system	0.0322581	0.100775	0.138482	0.00189209
Mm	FCER2A	B cells	NA	0.002	Fc receptor, IgE, low affinity II, alpha polypeptide	protein coding gene	1	Mesoderm	Immune system	0	0.120155	0.138245	0
Mm Hs	PXK	B cells	FLJ20335|Slob	0.012	PX domain containing serine/threonine kinase like	protein-coding gene	1	Mesoderm	Immune system	0.016129	0.0813954	0.137603	0.0111568
Mm Hs	IGHG1	B cells	NA	0.006	immunoglobulin heavy constant gamma 1 (G1m marker)	other	NA	Mesoderm	Immune system	0.129032	0.0852713	0.136644	6.52443e-05
Mm Hs	IGHG3	B cells	NA	0.005	immunoglobulin heavy constant gamma 3 (G3m marker)	other	NA	Mesoderm	Immune system	0.112903	0.116279	0.13511	0.000195733
Hs	IGHG4	B cells	NA	0.002	immunoglobulin heavy constant gamma 4 (G4m marker)	other	NA	Mesoderm	Immune system	0.0967742	0	0.13511	0
Mm	IGHA	B cells	IgA|Igh-2	0.007	immunoglobulin heavy constant alpha	NA	NA	Mesoderm	Immune system	0	0.193798	0.134398	0.00626346
Mm Hs	CD38	B cells	NA	0.016	CD38 molecule	protein-coding gene	1	Mesoderm	Immune system	0.145161	0.0775194	0.133459	0.0150714
Mm Hs	PTPRC	B cells	T200|CD45	0.125	protein tyrosine phosphatase, receptor type C	protein-coding gene	1	Mesoderm	Immune system	0.209677	0.341085	0.132677	0.102238
Mm Hs	EBF1	B cells	COE1|EBF	0.105	early B cell factor 1	protein-coding gene	1	Mesoderm	Immune system	0.354839	0.70155	0.132519	0.114439
Mm Hs	BCL11A	B cells	BCL11A-XL|BCL11A-L|BCL11A-S|CTIP1|HBFQTL5|ZNF856|EVI9	0.134	B cell CLL/lymphoma 11A	protein-coding gene	1	Mesoderm	Immune system	0.66129	0.104651	0.132519	0.143277
Mm Hs	CCR7	B cells	BLR2|CDw197|CD197|CMKBR7|EBI1	0.016	C-C motif chemokine receptor 7	protein-coding gene	1	Mesoderm	Immune system	0.016129	0.251938	0.132406	0.00737261
Mm Hs	CD55	B cells	TC|CROM|DAF	0.037	CD55 molecule (Cromer blood group)	protein-coding gene	1	Mesoderm	Immune system	0.0483871	0.197674	0.132247	0.0167026
Mm Hs	CD74	B cells	DHLAG	0.169	CD74 molecule	protein-coding gene	1	Mesoderm	Immune system	0.983871	0.94186	0.131413	0.111437
Mm Hs	CD52	B cells	HE5|EDDM5|CDW52	0.181	CD52 molecule	protein-coding gene	1	Mesoderm	Immune system	0.870968	0.930233	0.131348	0.146865
Mm Hs	TLR9	B cells	CD289	0	toll like receptor 9	protein-coding gene	1	Mesoderm	Immune system	0	0	0.131199	0
Mm Hs	SWAP70	B cells	KIAA0640|SWAP-70	0.019	switching B cell complex subunit SWAP70	protein-coding gene	1	Mesoderm	Immune system	0.0967742	0	0.130952	0
Mm Hs	HMGA1	B cells	HMGIY	0.084	high mobility group AT-hook 1	protein-coding gene	1	Mesoderm	Immune system	0.274194	0.0542636	0.130706	0.0266197
Mm Hs	CD38	B cells memory	NA	0.016	CD38 molecule	protein-coding gene	1	Mesoderm	Immune system	0	0	0.130435	0.0161052
Mm Hs	CD80	B cells memory	B7.1|B7-1|CD28LG|CD28LG1	0	CD80 molecule	protein-coding gene	1	Mesoderm	Immune system	0	0	0.130161	0.000192493
Mm Hs	CD84	B cells memory	SLAMF5|hCD84|mCD84	0.023	CD84 molecule	protein-coding gene	1	Mesoderm	Immune system	0	0	0.130094	0.0272698
Mm Hs	CD86	B cells memory	B7.2|B7-2|CD28LG2	0.026	CD86 molecule	protein-coding gene	1	Mesoderm	Immune system	0	0	0.130013	0.0291947
Mm Hs	NT5E	B cells memory	CD73|eN|eNT|CALJA|NT5	0.005	5'-nucleotidase ecto	protein-coding gene	1	Mesoderm	Immune system	0	0	0.129548	0.00372153
Mm Hs	PAX5	B cells memory	BSAP	0.003	paired box 5	protein-coding gene	1	Mesoderm	Immune system	0	0	0.129503	0.00352903
Mm Hs	PTPRC	B cells memory	T200|CD45	0.125	protein tyrosine phosphatase, receptor type C	protein-coding gene	1	Mesoderm	Immune system	0	0	0.129467	0.106192
Mm Hs	SPIB	B cells memory	SPI-B	0.01	Spi-B transcription factor	protein-coding gene	1	Mesoderm	Immune system	0	0	0.129356	0
Mm Hs	ADAM28	B cells memory	eMDCII|MDC-Lm|MDC-Ls|ADAM23	0.004	ADAM metallopeptidase domain 28	protein-coding gene	1	Mesoderm	Immune system	0	0	0.129096	0.00147578
Mm Hs	AIM2	B cells memory	PYHIN4	0.002	absent in melanoma 2	protein-coding gene	1	Mesoderm	Immune system	0	0	0.129073	0.00173244
Mm Hs	ALOX5	B cells memory	5-LOX	0.006	arachidonate 5-lipoxygenase	protein-coding gene	1	Mesoderm	Immune system	0	0	0.129073	0.00641643
Mm Hs	BACH2	B cells memory	BTBD25	0.003	BTB domain and CNC homolog 2	protein-coding gene	1	Mesoderm	Immune system	0	0	0.1288	0.00352903
Mm Hs	BANK1	B cells memory	BANK|FLJ20706	0.006	B cell scaffold protein with ankyrin repeats 1	protein-coding gene	1	Mesoderm	Immune system	0	0	0.128759	0.00513314
Mm Hs	BLK	B cells memory	MGC10442	0.005	BLK proto-oncogene, Src family tyrosine kinase	protein-coding gene	1	Mesoderm	Immune system	0	0	0.128759	0.00423484
Mm Hs	CCR6	B cells memory	CKR-L3|GPR-CY4|CMKBR6|GPR29|DRY-6|DCR2|BN-1|CD196|STRL22	0.001	C-C motif chemokine receptor 6	protein-coding gene	1	Mesoderm	Immune system	0	0	0.128446	0.00186076
Mm Hs	CD180	B cells memory	RP105|Ly78|LY64	0.012	CD180 molecule	protein-coding gene	1	Mesoderm	Immune system	0	0	0.128446	0.0142445
Mm Hs	CD19	B cells memory	NA	0.007	CD19 molecule	protein-coding gene	1	Mesoderm	Immune system	0	0	0.127987	0.0060956
Hs	CD1C	B cells memory	NA	0.001	CD1c molecule	protein-coding gene	1	Mesoderm	Immune system	0	0	0.1279	0
Mm Hs	CD22	B cells memory	SIGLEC-2|SIGLEC2	0.003	CD22 molecule	protein-coding gene	1	Mesoderm	Immune system	0	0	0.127476	0.00230991
Mm Hs	CD27	B cells memory	S152|Tp55|TNFRSF7	0.018	CD27 molecule	protein-coding gene	1	Mesoderm	Immune system	0	0	0.126448	0.0157844
Mm Hs	CD37	B cells memory	TSPAN26	0.116	CD37 molecule	protein-coding gene	1	Mesoderm	Immune system	0	0	0.12594	0.0949631
Mm Hs	CD69	B cells memory	CLEC2C	0.024	CD69 molecule	protein-coding gene	1	Mesoderm	Immune system	0	0	0.12594	0.00737889
Mm Hs	CD72	B cells memory	LYB2|CD72b	0.003	CD72 molecule	protein-coding gene	1	Mesoderm	Immune system	0	0	0.125628	0.00282323
Mm Hs	CD79A	B cells memory	MB-1|IGA	0.024	CD79a molecule	protein-coding gene	1	Mesoderm	Immune system	0	0	0.125314	0.0184793
Mm Hs	CD79B	B cells memory	IGB	0.028	CD79b molecule	protein-coding gene	1	Mesoderm	Immune system	0	0	0.125275	0.0235483
Hs	CLCA3P	B cells memory	CLCA3	0	chloride channel accessory 3, pseudogene	pseudogene	1	Mesoderm	Immune system	0	0	0.125235	0
Mm Hs	CR2	B cells memory	CD21|C3DR	0.001	complement C3d receptor 2	protein-coding gene	1	Mesoderm	Immune system	0	0	0.123824	0.000577478
Mm Hs	CXCR5	B cells memory	MDR15|CD185|BLR1	0.001	C-X-C motif chemokine receptor 5	protein-coding gene	1	Mesoderm	Immune system	0	0	0.123747	0.00102663
Mm Hs	DENND5B	B cells memory	MGC24039	0.013	DENN domain containing 5B	protein-coding gene	1	Mesoderm	Immune system	0	0	0.121867	0.0151428
Mm Hs	FCGR2B	B cells memory	CD32B	0.031	Fc fragment of IgG receptor IIb	protein-coding gene	1	Mesoderm	Immune system	0	0	0.121241	0.0360603
Hs	FCRL2	B cells memory	FCRH2|IRTA4|CD307b|SPAP1	0	Fc receptor like 2	protein-coding gene	1	Mesoderm	Immune system	0	0	0.121058	0
Mm Hs	FRK	B cells memory	RAK|PTK5	0.005	fyn related Src family tyrosine kinase	protein-coding gene	1	Mesoderm	Immune system	0	0	0.120914	0.00417068
Mm Hs	GNG7	B cells memory	FLJ00058	0.009	G protein subunit gamma 7	protein-coding gene	1	Mesoderm	Immune system	0	0	0.120854	0.00481232
Hs	GPR18	B cells memory	NA	0.001	G protein-coupled receptor 18	protein-coding gene	1	Mesoderm	Immune system	0	0	0.120415	0
Hs	GUSBP11	B cells memory	NA	0	glucuronidase, beta pseudogene 11	pseudogene	1	Mesoderm	Immune system	0	0	0.120301	0
Mm Hs	HHEX	B cells memory	HEX|HOX11L-PEN|PRHX	0.037	hematopoietically expressed homeobox	protein-coding gene	1	Mesoderm	Immune system	0	0	0.119493	0.0395893
Hs	HLA-DOB	B cells memory	NA	0.001	major histocompatibility complex, class II, DO beta	protein-coding gene	1	Mesoderm	Immune system	0	0	0.119379	0
Hs	IFNA10	B cells memory	IFN-alphaC	0	interferon alpha 10	protein-coding gene	1	Mesoderm	Immune system	0	0	0.119361	0
Mm Hs	IGHD	B cells memory	FLJ00382|FLJ46727|MGC29633	0.008	immunoglobulin heavy constant delta	other	1	Mesoderm	Immune system	0	0	0.119176	0.00750722
Mm Hs	IGHM	B cells memory	NA	0.078	immunoglobulin heavy constant mu	other	1	Mesoderm	Immune system	0	0	0.119171	0.0826436
Mm Hs	IGKC	B cells memory	HCAK1	0.072	immunoglobulin kappa constant	other	1	Mesoderm	Immune system	0	0	0.118784	0.053513
Hs	IGLL3P	B cells memory	16.1|IGLL3	0	immunoglobulin lambda like polypeptide 3, pseudogene	pseudogene	1	Mesoderm	Immune system	0	0	0.118734	0
Mm Hs	IL7	B cells memory	IL-7	0.007	interleukin 7	protein-coding gene	1	Mesoderm	Immune system	0	0	0.118523	0.0069939
Mm Hs	IRF8	B cells memory	IRF-8|ICSBP|ICSBP1	0.069	interferon regulatory factor 8	protein-coding gene	1	Mesoderm	Immune system	0	0	0.118421	0.075008
Mm Hs	LTB	B cells memory	TNFSF3|TNFC	0.065	lymphotoxin beta	protein-coding gene	1	Mesoderm	Immune system	0	0	0.118334	0.0454283
Mm Hs	LY86	B cells memory	MD-1|dJ80N2.1	0.07	lymphocyte antigen 86	protein-coding gene	1	Mesoderm	Immune system	0	0	0.117908	0.0782804
Mm Hs	MBL2	B cells memory	COLEC1	0.002	mannose binding lectin 2	protein-coding gene	1	Mesoderm	Immune system	0	0	0.11774	0.00256657
Mm Hs	MS4A1	B cells memory	Bp35|MS4A2|CD20	0.014	membrane spanning 4-domains A1	protein-coding gene	1	Mesoderm	Immune system	0	0	0.117686	0.0118062
Mm Hs	NMBR	B cells memory	BB1R	0	neuromedin B receptor	protein-coding gene	1	Mesoderm	Immune system	0	0	0.117494	0
Hs	NPIPB15	B cells memory	LOC440348|NPIPL2	0.002	nuclear pore complex interacting protein family member B15	protein-coding gene	1	Mesoderm	Immune system	0	0	0.117462	0
Mm Hs	P2RX5	B cells memory	P2X5	0	purinergic receptor P2X 5	protein-coding gene	1	Mesoderm	Immune system	0	0	0.116855	0
Mm Hs	PNOC	B cells memory	PPNOC|N/OFQ|NOP	0.009	prepronociceptin	protein-coding gene	1	Mesoderm	Immune system	0	0	0.116706	0.00994546
Mm Hs	PTPRCAP	B cells memory	CD45-AP	0.072	protein tyrosine phosphatase, receptor type C associated protein	protein-coding gene	1	Mesoderm	Immune system	0	0	0.116541	0.0865576
Mm Hs	RALGPS2	B cells memory	FLJ10244|FLJ25604	0.048	Ral GEF with PH domain and SH3 binding motif 2	protein-coding gene	1	Mesoderm	Immune system	0	0	0.116228	0
Mm Hs	RASGRP2	B cells memory	CALDAG-GEFI	0.066	RAS guanyl releasing protein 2	protein-coding gene	1	Mesoderm	Immune system	0	0	0.116133	0
Mm Hs	SIK1	B cells memory	msk|SNF1LK	0.029	salt inducible kinase 1	protein-coding gene	1	Mesoderm	Immune system	0	0	0.115433	0
Mm Hs	SIT1	B cells memory	SIT	0.003	signaling threshold regulating transmembrane adaptor 1	protein-coding gene	1	Mesoderm	Immune system	0	0	0.115288	0
Mm Hs	SLC12A1	B cells memory	NKCC2	0.001	solute carrier family 12 member 1	protein-coding gene	1	Mesoderm	Immune system	0	0	0.115191	0
Mm Hs	SP140	B cells memory	LYSP100-B|LYSP100-A	0.014	SP140 nuclear body protein	protein-coding gene	1	Mesoderm	Immune system	0	0	0.115047	0
Mm Hs	STAP1	B cells memory	STAP-1|BRDG1	0.004	signal transducing adaptor family member 1	protein-coding gene	1	Mesoderm	Immune system	0	0	0.115011	0
Mm Hs	TMEM156	B cells memory	FLJ23235	0.001	transmembrane protein 156	protein-coding gene	1	Mesoderm	Immune system	0	0	0.114975	0
Mm Hs	TNFRSF13B	B cells memory	TACI|CD267|IGAD2	0.016	TNF receptor superfamily member 13B	protein-coding gene	1	Mesoderm	Immune system	0	0	0.114972	0
Mm Hs	TNFRSF17	B cells memory	BCM|CD269|TNFRSF13A|BCMA	0.005	TNF receptor superfamily member 17	protein-coding gene	1	Mesoderm	Immune system	0	0	0.113729	0
Mm Hs	TRAF4	B cells memory	MLN62|RNF83	0.062	TNF receptor associated factor 4	protein-coding gene	1	Mesoderm	Immune system	0	0	0.113729	0
Mm Hs	VPREB3	B cells memory	8HS20	0.011	V-set pre-B cell surrogate light chain 3	protein-coding gene	1	Mesoderm	Immune system	0	0	0.113722	0
Mm Hs	ZBTB32	B cells memory	TZFP|FAZF|FAXF|Rog|ZNF538	0.004	zinc finger and BTB domain containing 32	protein-coding gene	1	Mesoderm	Immune system	0	0	0.113722	0
Mm Hs	CD19	B cells naive	NA	0.007	CD19 molecule	protein-coding gene	1	Mesoderm	Immune system	0	0	0.113722	0.0060956
Mm Hs	CD2	B cells naive	NA	0.04	CD2 molecule	protein-coding gene	NA	Mesoderm	Immune system	0	0	0.113409	0.0296439
Mm Hs	CD72	B cells naive	LYB2|CD72b	0.003	CD72 molecule	protein-coding gene	1	Mesoderm	Immune system	0	0	0.113409	0.00282323
Mm Hs	IL2RA	B cells naive	IL2R|IDDM10	0.009	interleukin 2 receptor subunit alpha	protein-coding gene	NA	Mesoderm	Immune system	0	0	0.11325	0.00673725
Mm Hs	MME	B cells naive	CALLA|CD10	0.017	membrane metalloendopeptidase	protein-coding gene	NA	Mesoderm	Immune system	0	0	0.112782	0.0150144
Mm Hs	ABCB4	B cells naive	MDR2|PFIC-3|GBD1|PGY3|MDR3	0.002	ATP binding cassette subfamily B member 4	protein-coding gene	1	Mesoderm	Immune system	0	0	0.112618	0.0026949
Mm Hs	ADAM28	B cells naive	eMDCII|MDC-Lm|MDC-Ls|ADAM23	0.004	ADAM metallopeptidase domain 28	protein-coding gene	1	Mesoderm	Immune system	0.333333	0	0.112452	0.00147578
Mm Hs	BACH2	B cells naive	BTBD25	0.003	BTB domain and CNC homolog 2	protein-coding gene	1	Mesoderm	Immune system	0	0	0.112287	0.00352903
Mm Hs	BANK1	B cells naive	BANK|FLJ20706	0.006	B cell scaffold protein with ankyrin repeats 1	protein-coding gene	1	Mesoderm	Immune system	0.533333	0	0.111819	0.00513314
Mm Hs	BCL7A	B cells naive	BCL7	0.078	BCL tumor suppressor 7A	protein-coding gene	1	Mesoderm	Immune system	0	0	0.111707	0.0946423
Mm Hs	BEND5	B cells naive	FLJ11588|C1orf165	0.007	BEN domain containing 5	protein-coding gene	1	Mesoderm	Immune system	0	0	0.111355	0.00821303
Mm Hs	BLK	B cells naive	MGC10442	0.005	BLK proto-oncogene, Src family tyrosine kinase	protein-coding gene	1	Mesoderm	Immune system	0.0666667	0	0.111355	0.00423484
Mm Hs	BRAF	B cells naive	BRAF1	0.025	B-Raf proto-oncogene, serine/threonine kinase	protein-coding gene	1	Mesoderm	Immune system	0	0	0.111216	0.0277831
Mm Hs	CD180	B cells naive	RP105|Ly78|LY64	0.012	CD180 molecule	protein-coding gene	1	Mesoderm	Immune system	0	0	0.111216	0.0142445
Hs	CD1C	B cells naive	NA	0.001	CD1c molecule	protein-coding gene	1	Mesoderm	Immune system	0	0	0.111216	0
Mm Hs	CD22	B cells naive	SIGLEC-2|SIGLEC2	0.003	CD22 molecule	protein-coding gene	1	Mesoderm	Immune system	0.0666667	0	0.111216	0.00230991
Mm Hs	CD37	B cells naive	TSPAN26	0.116	CD37 molecule	protein-coding gene	1	Mesoderm	Immune system	1	0	0.111216	0.0949631
Mm Hs	CD69	B cells naive	CLEC2C	0.024	CD69 molecule	protein-coding gene	1	Mesoderm	Immune system	0.666667	0	0.110972	0.00737889
Mm Hs	CD79A	B cells naive	MB-1|IGA	0.024	CD79a molecule	protein-coding gene	1	Mesoderm	Immune system	0.933333	0	0.110454	0.0184793
Mm Hs	CD79B	B cells naive	IGB	0.028	CD79b molecule	protein-coding gene	1	Mesoderm	Immune system	1	0	0.110363	0.0235483
Mm Hs	CR2	B cells naive	CD21|C3DR	0.001	complement C3d receptor 2	protein-coding gene	1	Mesoderm	Immune system	0	0	0.109962	0.000577478
Mm Hs	CXCR5	B cells naive	MDR15|CD185|BLR1	0.001	C-X-C motif chemokine receptor 5	protein-coding gene	1	Mesoderm	Immune system	0	0	0.109779	0.00102663
Mm Hs	EAF2	B cells naive	BM040|TRAITS	0.009	ELL associated factor 2	protein-coding gene	1	Mesoderm	Immune system	0.133333	0	0.109467	0.00340071
Hs	FCER2	B cells naive	CLEC4J|CD23|CD23A|FCE2	0.002	Fc fragment of IgE receptor II	protein-coding gene	1	Mesoderm	Immune system	0.4	0	0.109262	0
Mm Hs	FCGR2B	B cells naive	CD32B	0.031	Fc fragment of IgG receptor IIb	protein-coding gene	1	Mesoderm	Immune system	0	0	0.109262	0.0360603
Hs	FCRL2	B cells naive	FCRH2|IRTA4|CD307b|SPAP1	0	Fc receptor like 2	protein-coding gene	1	Mesoderm	Immune system	0	0	0.109119	0
Mm Hs	FRK	B cells naive	RAK|PTK5	0.005	fyn related Src family tyrosine kinase	protein-coding gene	1	Mesoderm	Immune system	0	0	0.109023	0.00417068
Hs	GPR18	B cells naive	NA	0.001	G protein-coupled receptor 18	protein-coding gene	1	Mesoderm	Immune system	0	0	0.109023	0
Hs	GUSBP11	B cells naive	NA	0	glucuronidase, beta pseudogene 11	pseudogene	1	Mesoderm	Immune system	0	0	0.108854	0
Mm Hs	HHEX	B cells naive	HEX|HOX11L-PEN|PRHX	0.037	hematopoietically expressed homeobox	protein-coding gene	1	Mesoderm	Immune system	0	0	0.108593	0.0395893
Hs	HLA-DOB	B cells naive	NA	0.001	major histocompatibility complex, class II, DO beta	protein-coding gene	1	Mesoderm	Immune system	0	0	0.108396	0
Mm Hs	IGHD	B cells naive	FLJ00382|FLJ46727|MGC29633	0.008	immunoglobulin heavy constant delta	other	1	Mesoderm	Immune system	0.866667	0	0.107886	0.00750722
Mm Hs	IGHM	B cells naive	NA	0.078	immunoglobulin heavy constant mu	other	1	Mesoderm	Immune system	1	0	0.107682	0.0826436
Mm Hs	IGKC	B cells naive	HCAK1	0.072	immunoglobulin kappa constant	other	1	Mesoderm	Immune system	1	0	0.107663	0.053513
Hs	IGLL3P	B cells naive	16.1|IGLL3	0	immunoglobulin lambda like polypeptide 3, pseudogene	pseudogene	1	Mesoderm	Immune system	0	0	0.10721	0
Hs	IL4R	B cells naive	CD124	0.002	interleukin 4 receptor	protein-coding gene	1	Mesoderm	Immune system	0.4	0	0.107143	0
Mm Hs	IRF8	B cells naive	IRF-8|ICSBP|ICSBP1	0.069	interferon regulatory factor 8	protein-coding gene	1	Mesoderm	Immune system	0.2	0	0.107061	0.075008
Mm Hs	LTB	B cells naive	TNFSF3|TNFC	0.065	lymphotoxin beta	protein-coding gene	1	Mesoderm	Immune system	1	0	0.106833	0.0454283
Mm Hs	LY86	B cells naive	MD-1|dJ80N2.1	0.07	lymphocyte antigen 86	protein-coding gene	1	Mesoderm	Immune system	0.2	0	0.10683	0.0782804
Mm Hs	MEP1A	B cells naive	PPHA	0.004	meprin A subunit alpha	protein-coding gene	1	Mesoderm	Immune system	0	0	0.106583	0.00551813
Mm Hs	MICAL3	B cells naive	KIAA0819	0.02	microtubule associated monooxygenase, calponin and LIM domain containing 3	protein-coding gene	1	Mesoderm	Immune system	0	0	0.106516	0.0223292
Mm Hs	MS4A1	B cells naive	Bp35|MS4A2|CD20	0.014	membrane spanning 4-domains A1	protein-coding gene	1	Mesoderm	Immune system	1	0	0.106479	0.0118062
Mm Hs	NMBR	B cells naive	BB1R	0	neuromedin B receptor	protein-coding gene	1	Mesoderm	Immune system	0	0	0.106403	0
Mm Hs	P2RX5	B cells naive	P2X5	0	purinergic receptor P2X 5	protein-coding gene	1	Mesoderm	Immune system	0	0	0.106203	0
Mm Hs	P2RY14	B cells naive	KIAA0001|GPR105	0.012	purinergic receptor P2Y14	protein-coding gene	1	Mesoderm	Immune system	0	0	0.105923	0.0141803
Mm Hs	PNOC	B cells naive	PPNOC|N/OFQ|NOP	0.009	prepronociceptin	protein-coding gene	1	Mesoderm	Immune system	0	0	0.10589	0.00994546
Hs	PSG2	B cells naive	PSGGB|PSG1|PSBG2	0	pregnancy specific beta-1-glycoprotein 2	protein-coding gene	1	Mesoderm	Immune system	0	0	0.10589	0
Mm Hs	PTPRCAP	B cells naive	CD45-AP	0.072	protein tyrosine phosphatase, receptor type C associated protein	protein-coding gene	1	Mesoderm	Immune system	0	0	0.10589	0.0865576
Mm Hs	RALGPS2	B cells naive	FLJ10244|FLJ25604	0.048	Ral GEF with PH domain and SH3 binding motif 2	protein-coding gene	1	Mesoderm	Immune system	0	0	0.105851	0
Mm Hs	RASGRP2	B cells naive	CALDAG-GEFI	0.066	RAS guanyl releasing protein 2	protein-coding gene	1	Mesoderm	Immune system	0.0666667	0	0.105818	0
Mm Hs	SELL	B cells naive	LSEL|LAM1|LAM-1|hLHRc|Leu-8|Lyam-1|PLNHR|CD62L|LYAM1|LNHR	0.035	selectin L	protein-coding gene	1	Mesoderm	Immune system	0.533333	0	0.105808	0
Mm Hs	SIK1	B cells naive	msk|SNF1LK	0.029	salt inducible kinase 1	protein-coding gene	1	Mesoderm	Immune system	0	0	0.105247	0
Mm Hs	SLC12A1	B cells naive	NKCC2	0.001	solute carrier family 12 member 1	protein-coding gene	1	Mesoderm	Immune system	0	0	0.104729	0
Mm Hs	SPIB	B cells naive	SPI-B	0.01	Spi-B transcription factor	protein-coding gene	1	Mesoderm	Immune system	0	0	0.104729	0
Mm Hs	STAP1	B cells naive	STAP-1|BRDG1	0.004	signal transducing adaptor family member 1	protein-coding gene	1	Mesoderm	Immune system	0	0	0.104637	0
Hs	TCL1A	B cells naive	TCL1	0.003	T cell leukemia/lymphoma 1A	protein-coding gene	1	Mesoderm	Immune system	0.733333	0	0.104548	0
Mm Hs	UGT1A8	B cells naive	UGT1H	0	UDP glucuronosyltransferase family 1 member A8	other	1	Mesoderm	Immune system	0	0	0.104457	0
Mm Hs	VPREB3	B cells naive	8HS20	0.011	V-set pre-B cell surrogate light chain 3	protein-coding gene	1	Mesoderm	Immune system	0.533333	0	0.10427	0
Hs	ZNF286A	B cells naive	KIAA1874|ZNF286	0	zinc finger protein 286A	protein-coding gene	1	Mesoderm	Immune system	0	0	0.104213	0
Mm Hs	TNFSF8	B cells naive	CD153|CD30LG	0.001	TNF superfamily member 8	protein-coding gene	1	Mesoderm	Immune system	0	0	0.10401	0
Mm Hs	FOXP1	B cells naive	QRF1|12CC4|HSPC215|hFKH1B	0.174	forkhead box P1	protein-coding gene	1	Mesoderm	Immune system	0.8	0	0.10401	0.16163
Mm Hs	MITF	B cells naive	MI|bHLHe32|WS2A|WS2	0.004	melanogenesis associated transcription factor	protein-coding gene	1	Mesoderm	Immune system	0	0	0.103925	0.00340071
Mm Hs	CD52	B cells naive	HE5|EDDM5|CDW52	0.181	CD52 molecule	protein-coding gene	1	Mesoderm	Immune system	1	0	0.103697	0.159833
Hs	HLA-DQB1	B cells naive	HLA-DQB	0.012	major histocompatibility complex, class II, DQ beta 1	protein-coding gene	1	Mesoderm	Immune system	0.866667	0	0.103697	0
Mm Hs	TNFRSF13C	B cells naive	BAFFR|CD268	0.008	TNF receptor superfamily member 13C	protein-coding gene	1	Mesoderm	Immune system	0.933333	0	0.103513	0
Hs	LINC00926	B cells naive	NA	0.003	long intergenic non-protein coding RNA 926	non-coding RNA	1	Mesoderm	Immune system	0.933333	0	0.103383	0
Mm Hs	STAG3	B cells naive	NA	0.006	stromal antigen 3	protein-coding gene	1	Mesoderm	Immune system	0.0666667	0	0.103383	0
Mm Hs	BIRC3	B cells naive	cIAP2|hiap-1|MIHC|RNF49|MALT2|c-IAP2|API2	0.026	baculoviral IAP repeat containing 3	protein-coding gene	1	Mesoderm	Immune system	0.533333	0	0.103383	0.0148861
Mm Hs	CD74	B cells naive	DHLAG	0.169	CD74 molecule	protein-coding gene	1	Mesoderm	Immune system	1	0	0.103383	0.125184
Mm Hs	KRT5	Basal cells	KRT5A|EBS2	0.019	keratin 5	protein-coding gene	1	Mesoderm	Epithelium	0.66	1	0.103383	0.0150154
Mm Hs	KRT17	Basal cells	PCHC1	0.025	keratin 17	protein-coding gene	NA	Mesoderm	Epithelium	0.793333	0	0.103362	0.0157213
Mm Hs	BCL2	Basal cells	Bcl-2|PPP1R50	0.043	BCL2, apoptosis regulator	protein-coding gene	NA	Mesoderm	Epithelium	0	0	0.103271	0.0516555
Mm Hs	KRT14	Basal cells	EBS3|EBS4	0.019	keratin 14	protein-coding gene	1	Mesoderm	Epithelium	0.293333	0	0.103213	0.0191863
Hs	TP63	Basal cells	SHFM4|EEC3|p63|p73L|OFC8|KET|p73H|p53CP|TP73L|TP53L|TP53CP	0.001	tumor protein p63	protein-coding gene	1	Mesoderm	Epithelium	0.12	0	0.103122	0
Mm Hs	CDH3	Basal cells	CDHP|PCAD	0.006	cadherin 3	protein-coding gene	NA	Mesoderm	Epithelium	0.193333	0	0.10307	0.0038501
Mm Hs	KRT6B	Basal cells	KRTL1	0.004	keratin 6B	protein-coding gene	1	Mesoderm	Epithelium	0.24	0	0.10307	0.00205339
Mm Hs	METTL5	Basal cells	HSPC133	0.032	methyltransferase like 5	protein-coding gene	NA	Mesoderm	Epithelium	0.42	0	0.102556	0.00635267
Mm Hs	ANXA11	Basal cells	ANX11	0.038	annexin A11	protein-coding gene	NA	Mesoderm	Epithelium	0.666667	1	0.102548	0.00173255
Mm Hs	TMEM14A	Basal cells	PTD011|C6orf73	0.03	transmembrane protein 14A	protein-coding gene	NA	Mesoderm	Epithelium	0.366667	0	0.102377	0
Mm Hs	BNIP3	Basal cells	Nip3	0.042	BCL2 interacting protein 3	protein-coding gene	NA	Mesoderm	Epithelium	0.433333	1	0.102332	0.00660934
Mm Hs	TYMP	Basal cells	MNGIE|ECGF1	0.011	thymidine phosphorylase	protein-coding gene	NA	Mesoderm	Epithelium	0.18	0	0.10228	0
Mm Hs	DPP7	Basal cells	DPPII|DPP2	0.038	dipeptidyl peptidase 7	protein-coding gene	NA	Mesoderm	Epithelium	0.32	0	0.102258	0.00474846
Mm Hs	OPTN	Basal cells	FIP2|HYPL|FIP-2|TFIIIA-INTP|HIP7|GLC1E	0.025	optineurin	protein-coding gene	NA	Mesoderm	Epithelium	0.32	1	0.10213	0.00949692
Mm Hs	PLAU	Basal cells	URK	0.01	plasminogen activator, urokinase	protein-coding gene	NA	Mesoderm	Epithelium	0.533333	0	0.101817	0.00250257
Mm Hs	CAPN1	Basal cells	muCANP|muCL|CANPL1	0.018	calpain 1	protein-coding gene	NA	Mesoderm	Epithelium	0.333333	1	0.101817	0.010652
Mm Hs	BACE2	Basal cells	CEAP1|DRAP|ALP56|AEPLC	0.018	beta-secretase 2	protein-coding gene	NA	Mesoderm	Epithelium	0.34	1	0.101732	0.0115503
Mm Hs	CTNNB1	Basal cells	beta-catenin|armadillo|CTNNB	0.052	catenin beta 1	protein-coding gene	NA	Mesoderm	Epithelium	0.433333	1	0.101684	0.0113578
Mm Hs	ILK	Basal cells	NA	0.026	integrin linked kinase	protein-coding gene	NA	Mesoderm	Epithelium	0.306667	1	0.101504	0.00744353
Mm Hs	PKP3	Basal cells	NA	0.021	plakophilin 3	protein-coding gene	NA	Mesoderm	Epithelium	0.253333	1	0.101413	0.0191222
Mm Hs	ITGA3	Basal cells	CD49c|VLA3a|VCA-2|GAP-B3|MSK18	0.012	integrin subunit alpha 3	protein-coding gene	NA	Mesoderm	Epithelium	0.266667	1	0.101347	0.00898357
Hs	MT1L	Basal cells	MTF|MT1R	0.003	metallothionein 1L, pseudogene	pseudogene	NA	Mesoderm	Epithelium	0.146667	0	0.10119	0
Mm Hs	SRSF4	Basal cells	SRP75|SFRS4	0.031	serine and arginine rich splicing factor 4	protein-coding gene	NA	Mesoderm	Epithelium	0.506667	0	0.10119	0
Mm Hs	RAB38	Basal cells	NY-MEL-1	0.014	RAB38, member RAS oncogene family	protein-coding gene	NA	Mesoderm	Epithelium	0.14	0	0.10119	0
Mm Hs	ALKBH7	Basal cells	MGC10974|SPATA11	0.072	alkB homolog 7	protein-coding gene	NA	Mesoderm	Epithelium	0.393333	0	0.100627	0.0170046
Mm Hs	DNPH1	Basal cells	rcl|dJ330M21.3|C6orf108	0.051	2'-deoxynucleoside 5'-phosphate N-hydrolase 1	protein-coding gene	NA	Mesoderm	Epithelium	0.406667	0	0.100627	0.0171971
Mm Hs	KRT23	Basal cells	K23|DKFZP434G032|HAIK1|CK23|MGC26158	0.014	keratin 23	protein-coding gene	NA	Mesoderm	Epithelium	0.506667	1	0.100564	0.00545431
Mm Hs	SLC16A3	Basal cells	NA	0.033	solute carrier family 16 member 3	protein-coding gene	NA	Mesoderm	Epithelium	0.293333	0	0.100389	0
Mm Hs	GYPC	Basal cells	GPC|GYPD|Ge|CD236|CD236R	0.049	glycophorin C (Gerbich blood group)	protein-coding gene	NA	Mesoderm	Epithelium	0.166667	0	0.100282	0.00654517
Mm Hs	DUSP23	Basal cells	FLJ20442|DUSP25	0.023	dual specificity phosphatase 23	protein-coding gene	NA	Mesoderm	Epithelium	0.42	0	0.100094	0.00417094
Mm Hs	RARRES1	Basal cells	LXNL	0.01	retinoic acid receptor responder 1	protein-coding gene	NA	Mesoderm	Epithelium	0.193333	0	0.1	0
Mm Hs	ITGA2	Basal cells	CD49b|CD49B	0.01	integrin subunit alpha 2	protein-coding gene	NA	Mesoderm	Epithelium	0.666667	1	0.0999373	0.00301591
Mm Hs	SLC25A37	Basal cells	MSCP|MFRN|MFRN1|HT015	0.032	solute carrier family 25 member 37	protein-coding gene	NA	Mesoderm	Epithelium	0.353333	0	0.0999373	0
Hs	GAPDHP1	Basal cells	GAPDP1|GAPDHL2|GAPDL2	0.012	glyceraldehyde-3-phosphate dehydrogenase pseudogene 1	pseudogene	NA	Mesoderm	Epithelium	0.233333	0	0.099843	0
Mm Hs	ITGB6	Basal cells	NA	0.007	integrin subunit beta 6	protein-coding gene	NA	Mesoderm	Epithelium	0.1	1	0.0997797	0.00340092
Mm Hs	ITGB4	Basal cells	CD104	0.013	integrin subunit beta 4	protein-coding gene	NA	Mesoderm	Epithelium	0.213333	1	0.0996845	0.0136037
Mm Hs	SPHK1	Basal cells	SPHK	0.016	sphingosine kinase 1	protein-coding gene	NA	Mesoderm	Epithelium	0.26	0	0.0996241	0
Mm Hs	ACTG2	Basal cells	ACTSG|ACTL3|ACTA3	0.011	actin, gamma 2, smooth muscle, enteric	protein-coding gene	NA	Mesoderm	Epithelium	0.1	0	0.0996241	0.00956109
Mm Hs	IRF6	Basal cells	OFC6|VWS|LPS	0.015	interferon regulatory factor 6	protein-coding gene	NA	Mesoderm	Epithelium	0.413333	1	0.0996241	0.0136037
Mm Hs	RAB13	Basal cells	NA	0.058	RAB13, member RAS oncogene family	protein-coding gene	NA	Mesoderm	Epithelium	0.553333	0	0.0996241	0
Mm Hs	LAMB3	Basal cells	nicein-125kDa|kalinin-140kDa|BM600-125kDa|LAMNB1	0.017	laminin subunit beta 3	protein-coding gene	1	Mesoderm	Epithelium	0.633333	1	0.0996241	0.00936858
Mm Hs	ACADVL	Basal cells	VLCAD|LCACD|ACAD6	0.05	acyl-CoA dehydrogenase very long chain	protein-coding gene	NA	Mesoderm	Epithelium	0.76	1	0.099529	0.00603183
Mm Hs	MMP7	Basal cells	PUMP-1|MPSL1	0.007	matrix metallopeptidase 7	protein-coding gene	NA	Mesoderm	Epithelium	0.18	0	0.0994946	0.0036576
Mm Hs	HEBP2	Basal cells	SOUL|C6orf34	0.042	heme binding protein 2	protein-coding gene	NA	Mesoderm	Epithelium	0.82	0	0.0994946	0.00583932
Mm Hs	FBXO32	Basal cells	MAFbx|ATROGIN1|Fbx32	0.011	F-box protein 32	protein-coding gene	NA	Mesoderm	Epithelium	0.273333	0	0.099373	0.00686602
Hs	MT1E	Basal cells	MTD	0.021	metallothionein 1E	protein-coding gene	NA	Mesoderm	Epithelium	0.486667	0	0.0993108	0
Hs	MT2P1	Basal cells	NA	0.013	metallothionein 2 pseudogene 1	pseudogene	NA	Mesoderm	Epithelium	0.393333	0	0.0993108	0
Mm Hs	SERINC2	Basal cells	FKSG84|PRO0899|TDE2L	0.027	serine incorporator 2	protein-coding gene	NA	Mesoderm	Epithelium	0.48	0	0.0990596	0
Mm Hs	NNMT	Basal cells	NA	0.017	nicotinamide N-methyltransferase	protein-coding gene	NA	Mesoderm	Epithelium	0.166667	0	0.0990596	0.00789271
Mm Hs	KRT15	Basal cells	K15|CK15|K1CO	0.022	keratin 15	protein-coding gene	1	Mesoderm	Epithelium	0.633333	1	0.0990415	0.0172613
Mm Hs	PLP2	Basal cells	A4-LSB|MGC126187	0.049	proteolipid protein 2	protein-coding gene	NA	Mesoderm	Epithelium	0.78	1	0.0989322	0.0100744
Hs	MT1X	Basal cells	MT-1l	0.021	metallothionein 1X	protein-coding gene	NA	Mesoderm	Epithelium	0.546667	0	0.0989011	0
Mm Hs	S100A14	Basal cells	BCMP84	0.03	S100 calcium binding protein A14	protein-coding gene	NA	Mesoderm	Epithelium	0.733333	0	0.0987693	0
Mm Hs	LAMC2	Basal cells	nicein-100kDa|kalinin-105kDa|BM600-100kDa|EBR2|LAMB2T|LAMNB2|EBR2A	0.012	laminin subunit gamma 2	protein-coding gene	1	Mesoderm	Epithelium	0.36	1	0.0987461	0.0100103
Mm Hs	BMP7	Basal cells	OP-1	0.01	bone morphogenetic protein 7	protein-coding gene	1	Mesoderm	Epithelium	0.0133333	1	0.0987461	0.00917608
Mm Hs	MYLK	Basal cells	smMLCK|MYLK1|MLCK1	0.047	myosin light chain kinase	protein-coding gene	1	Mesoderm	Epithelium	0.193333	0	0.0987461	0.0467787
Mm Hs	CD69	Basophils	CLEC2C	0.024	CD69 molecule	protein-coding gene	1	Mesoderm	Immune system	0	0.466667	0.0986842	0.00693642
Mm Hs	IL3RA	Basophils	CD123	0.008	interleukin 3 receptor subunit alpha	protein-coding gene	1	Mesoderm	Immune system	0	0.6	0.0986693	0.00732177
Mm Hs	CCR3	Basophils	CC-CKR-3|CKR3|CD193|CMKBR3	0.001	C-C motif chemokine receptor 3	protein-coding gene	1	Mesoderm	Immune system	0	0	0.0985871	0.0014772
Mm Hs	ENPP3	Basophils	PD-IBETA|gp130RB13-6|B10|CD203c|PDNP3	0.002	ectonucleotide pyrophosphatase/phosphodiesterase 3	protein-coding gene	1	Mesoderm	Immune system	0	0	0.0984026	0.00211946
Mm Hs	FCER1A	Basophils	FCE1A	0.004	Fc fragment of IgE receptor Ia	protein-coding gene	1	Mesoderm	Immune system	0	0.866667	0.0983709	0.000834939
Mm Hs	TLR4	Basophils	hToll|CD284|TLR-4|ARMD10	0	toll like receptor 4	protein-coding gene	1	Mesoderm	Immune system	0	0	0.0983447	0
Mm Hs	LTC4S	Basophils	MGC33147	0.037	leukotriene C4 synthase	protein-coding gene	1	Mesoderm	Immune system	0	0	0.0983349	0.044894
Mm Hs	CPA3	Basophils	NA	0.009	carboxypeptidase A3	protein-coding gene	1	Mesoderm	Immune system	0	0.933333	0.0981218	0.00757868
Mm Hs	ITGAL	Basophils	CD11A	0.013	integrin subunit alpha L	protein-coding gene	1	Mesoderm	Immune system	0	0.0666667	0.0980576	0.014772
Mm Hs	ITGAM	Basophils	CD11b|CR3A|CD11B	0.025	integrin subunit alpha M	protein-coding gene	1	Mesoderm	Immune system	0	0.0666667	0.0978505	0.0302505
Mm Hs	ITGAX	Basophils	CD11c|CD11C	0.007	integrin subunit alpha X	protein-coding gene	1	Mesoderm	Immune system	0	0	0.0975071	0.00526654
Hs	IL4R	Basophils	CD124	0.002	interleukin 4 receptor	protein-coding gene	1	Mesoderm	Immune system	0	0	0.0972442	0
Mm Hs	ITGB7	Basophils	NA	0.031	integrin subunit beta 7	protein-coding gene	1	Mesoderm	Immune system	0	0.8	0.0971178	0.0373796
Mm Hs	IL4	Basophils	BSF1|IL-4|BCGF1|BCGF-1|MGC79402	0.002	interleukin 4	protein-coding gene	1	Mesoderm	Immune system	0	0.6	0.0968801	0.00211946
Mm	MCPT8	Basophils	NA	0.004	mast cell protease 8	protein coding gene	1	Mesoderm	Immune system	0	1	0.0968801	0.00398202
Mm	PRSS34	Basophils	NA	0.003	protease, serine 34	protein coding gene	1	Mesoderm	Immune system	0	0.666667	0.0968045	0.00282595
Mm Hs	MS4A2	Basophils	MS4A1|FCER1B|APY	0.003	membrane spanning 4-domains A2	protein-coding gene	1	Mesoderm	Immune system	0	0.933333	0.0964912	0.00224791
Mm Hs	MS4A3	Basophils	HTM4|CD20L	0.013	membrane spanning 4-domains A3	protein-coding gene	1	Mesoderm	Immune system	0	0.2	0.0961779	0.0144509
Mm Hs	HDC	Basophils	NA	0.019	histidine decarboxylase	protein-coding gene	1	Mesoderm	Immune system	0	1	0.0959256	0.0219011
Mm Hs	GATA2	Basophils	NFE1B	0.02	GATA binding protein 2	protein-coding gene	1	Mesoderm	Immune system	0	0.933333	0.0958948	0.0209377
Mm Hs	CCL3	Basophils	G0S19-1|LD78ALPHA|MIP-1-alpha|SCYA3	0.036	C-C motif chemokine ligand 3	protein-coding gene	1	Mesoderm	Immune system	0	1	0.0958647	0.0416185
Mm Hs	CD33	Basophils	SIGLEC3|SIGLEC-3|FLJ00391	0.017	CD33 molecule	protein-coding gene	1	Mesoderm	Immune system	0	0	0.0958466	0.0172768
Mm Hs	CD44	Basophils	IN|MC56|Pgp1|CD44R|HCELL|CSPG8|MIC4|MDU2|MDU3	0.127	CD44 molecule (Indian blood group)	protein-coding gene	1	Mesoderm	Immune system	0	0.133333	0.0957211	0.0877328
Mm Hs	CDH1	Basophils	uvomorulin|CD324|UVO	0.056	cadherin 1	protein-coding gene	1	Mesoderm	Immune system	0	0.2	0.0952982	0.057097
Mm Hs	HTR1B	Basophils	5-HT1B|HTR1D2|5-HT1DB	0.002	5-hydroxytryptamine receptor 1B	protein-coding gene	1	Mesoderm	Immune system	0	0.0666667	0.0952381	0.00237636
Mm Hs	IGFBP7	Basophils	MAC25|IGFBP-7|FSTL2	0.172	insulin like growth factor binding protein 7	protein-coding gene	1	Mesoderm	Immune system	0	0.2	0.0950726	0.163198
Mm	MRGPRA6	Basophils	NA	0	MAS-related GPR, member A6	protein coding gene	1	Mesoderm	Immune system	0	0	0.0949968	0
Mm Hs	DNASE2B	Basophils	DLAD	0.001	deoxyribonuclease 2 beta	protein-coding gene	1	Mesoderm	Immune system	0	0	0.0949089	0.000513809
Mm Hs	FADS2	Basophils	FADSD6|D6D|TU13|DES6|SLL0262|LLCDL2	0.008	fatty acid desaturase 2	protein-coding gene	1	Mesoderm	Immune system	0	0	0.0948195	0.00430315
Mm Hs	GPC4	Basophils	K-glypican	0.01	glypican 4	protein-coding gene	1	Mesoderm	Immune system	0	0	0.0946115	0.0113038
Mm Hs	GRM6	Basophils	GPRC1F|mGlu6|MGLUR6|CSNB1B	0.003	glutamate metabotropic receptor 6	protein-coding gene	1	Mesoderm	Immune system	0	0.0666667	0.0945813	0.0032113
Mm Hs	ACSS2	Basophils	ACSA|AceCS|dJ1161H23.1|ACAS2	0.006	acyl-CoA synthetase short chain family member 2	protein-coding gene	1	Mesoderm	Immune system	0	0.0666667	0.0945649	0.00674374
Mm Hs	ADORA2B	Basophils	NA	0.004	adenosine A2b receptor	protein-coding gene	1	Mesoderm	Immune system	0	0.133333	0.0944758	0.00398202
Mm	ALOX8	Basophils	NA	0	arachidonate 8-lipoxygenase	protein coding gene	1	Mesoderm	Immune system	0	0.0666667	0.0944499	0
Mm Hs	AQP9	Basophils	SSC1|HsT17287	0.003	aquaporin 9	protein-coding gene	1	Mesoderm	Immune system	0	0.533333	0.0944287	0.00289017
Mm Hs	BACE1	Basophils	BACE	0.022	beta-secretase 1	protein-coding gene	1	Mesoderm	Immune system	0	0.0666667	0.0943515	0.0259473
Mm Hs	BMP4	Basophils	BMP2B	0.019	bone morphogenetic protein 4	protein-coding gene	1	Mesoderm	Immune system	0	0	0.0943218	0.0166346
Mm Hs	CABLES1	Basophils	HsT2563|FLJ35924	0.001	Cdk5 and Abl enzyme substrate 1	protein-coding gene	1	Mesoderm	Immune system	0	0	0.0943218	0.000770713
Mm Hs	CCL4	Basophils	MIP-1-beta|Act-2|AT744.1|SCYA4	0.049	C-C motif chemokine ligand 4	protein-coding gene	1	Mesoderm	Immune system	0	0.933333	0.0942982	0.0481053
Mm	CCL9	Basophils	NA	0.037	chemokine (C-C motif) ligand 9	protein coding gene	1	Mesoderm	Immune system	0	0.933333	0.0942982	0.0432884
Mm Hs	CEBPA	Basophils	C/EBP-alpha|CEBP	0.025	CCAAT enhancer binding protein alpha	protein-coding gene	1	Mesoderm	Immune system	0	0.533333	0.0940086	0.0294798
Mm	DEFB40	Basophils	NA	0	defensin beta 40	protein coding gene	1	Mesoderm	Immune system	0	0	0.093985	0
Mm Hs	E2F8	Basophils	FLJ23311	0.002	E2F transcription factor 8	protein-coding gene	1	Mesoderm	Immune system	0	0	0.093985	0.0029544
Mm Hs	FADS1	Basophils	D5D|FADSD5|TU12|FADS6|LLCDL1	0.05	fatty acid desaturase 1	protein-coding gene	1	Mesoderm	Immune system	0	0	0.093985	0.0378292
Mm Hs	FAR2	Basophils	FLJ10462|SDR10E2|MLSTD1	0.004	fatty acyl-CoA reductase 2	protein-coding gene	1	Mesoderm	Immune system	0	0.0666667	0.0939384	0.00263327
Mm Hs	FBXO9	Basophils	FBX9|NY-REN-57	0.059	F-box protein 9	protein-coding gene	1	Mesoderm	Immune system	0	0.4	0.093907	0.0625562
Mm Hs	GABBR1	Basophils	hGB1a|GPRC3A	0.14	gamma-aminobutyric acid type B receptor subunit 1	protein-coding gene	1	Mesoderm	Immune system	0	0	0.0937892	0.175851
4	GM9895	Basophils	NA	0	predicted gene 9895	lncRNA gene	1	Mesoderm	Immune system	NA	NA	0.0937204	NA
Mm Hs	GPR183	Basophils	EBI2	0.019	G protein-coupled receptor 183	protein-coding gene	1	Mesoderm	Immune system	0	0.266667	0.0934755	0.0123314
None	GPR97	Basophils	NA	0	NA	NA	1	Mesoderm	Immune system	NA	NA	0.0934169	NA
Mm Hs	HGF	Basophils	F-TCF|HGFB|HPTA|DFNB39	0.002	hepatocyte growth factor	protein-coding gene	1	Mesoderm	Immune system	0	0.533333	0.092827	6.42261e-05
Mm Hs	HIST1H1D	Basophils	H1.3|H1d|H1s-2|H1F3	0.006	histone cluster 1 H1 family member d	protein-coding gene	1	Mesoderm	Immune system	0	0.0666667	0.09279	0.00308285
Mm Hs	HIST1H2AC	Basophils	H2AFL	0.01	histone cluster 1 H2A family member c	protein-coding gene	1	Mesoderm	Immune system	0	0.0666667	0.0927318	0.00404624
Mm Hs	IFITM1	Basophils	9-27|CD225|DSPA2a|IFI17	0.059	interferon induced transmembrane protein 1	protein-coding gene	1	Mesoderm	Immune system	0	1	0.0927174	0.0639692
Mm Hs	INF2	Basophils	MGC13251|C14orf151|C14orf173	0.015	inverted formin, FH2 and WH2 domain containing	protein-coding gene	1	Mesoderm	Immune system	0	0.0666667	0.0925926	0.0152216
Mm Hs	JAZF1	Basophils	TIP27|DKFZp761K2222|ZNF802	0.002	JAZF zinc finger 1	protein-coding gene	1	Mesoderm	Immune system	0	0	0.0925515	0.00134875
Mm Hs	L1CAM	Basophils	CD171|HSAS1|SPG1|HSAS|MIC5	0.018	L1 cell adhesion molecule	protein-coding gene	1	Mesoderm	Immune system	0	0	0.0924765	0.0213873
Mm Hs	LAMA5	Basophils	NA	0.008	laminin subunit alpha 5	protein-coding gene	1	Mesoderm	Immune system	0	0	0.0924185	0.00777136
Mm Hs	MBOAT1	Basophils	MGC44669|dJ434O11.1|LPEAT1|OACT1	0.006	membrane bound O-acyltransferase domain containing 1	protein-coding gene	1	Mesoderm	Immune system	0	0.333333	0.0923965	0.00712909
Mm Hs	NFIL3	Basophils	E4BP4|NFIL3A|NF-IL3A|IL3BP1	0.014	nuclear factor, interleukin 3 regulated	protein-coding gene	1	Mesoderm	Immune system	0	0.2	0.0921761	0.0160565
Mm Hs	NPL	Basophils	NPL1|DHDPS1|C1orf13	0.017	N-acetylneuraminate pyruvate lyase	protein-coding gene	1	Mesoderm	Immune system	0	0.2	0.0918533	0.0176622
Mm	NT5C3	Basophils	NA	0.068	5'-nucleotidase, cytosolic III	protein coding gene	1	Mesoderm	Immune system	0	0.666667	0.091792	0.0842646
Mm Hs	OSBPL5	Basophils	KIAA1534|ORP5|OBPH1	0.003	oxysterol binding protein like 5	protein-coding gene	1	Mesoderm	Immune system	0	0	0.091792	0.00372511
Mm Hs	OTUB2	Basophils	FLJ21916|MGC3102|C14orf137	0.006	OTU deubiquitinase, ubiquitin aldehyde binding 2	protein-coding gene	1	Mesoderm	Immune system	0	0	0.091792	0.00513809
Mm Hs	P2RY1	Basophils	P2Y1|SARCC	0.003	purinergic receptor P2Y1	protein-coding gene	1	Mesoderm	Immune system	0	0.133333	0.091792	0.00301863
Mm Hs	PDK3	Basophils	NA	0.015	pyruvate dehydrogenase kinase 3	protein-coding gene	1	Mesoderm	Immune system	0	0	0.091792	0.0170841
Mm Hs	PDZD4	Basophils	KIAA1444|LU1|FLJ34125|PDZRN4L|LNX5|PDZK4	0.005	PDZ domain containing 4	protein-coding gene	1	Mesoderm	Immune system	0	0	0.091792	0.00635838
Mm Hs	PERP	Basophils	PIGPC1|dJ496H19.1|KCP1|THW|KRTCAP1	0.077	PERP, TP53 apoptosis effector	protein-coding gene	1	Mesoderm	Immune system	0	0.133333	0.0914826	0.0518947
Hs	PIGY	Basophils	MGC14156	0	phosphatidylinositol glycan anchor biosynthesis class Y	protein-coding gene	1	Mesoderm	Immune system	NA	NA	0.0913212	NA
Mm Hs	PLEKHG5	Basophils	KIAA0720|Syx|GEF720|Tech	0.003	pleckstrin homology and RhoGEF domain containing G5	protein-coding gene	1	Mesoderm	Immune system	0	0.0666667	0.0912811	0.00404624
Mm Hs	PLG	Basophils	NA	0.001	plasminogen	protein-coding gene	1	Mesoderm	Immune system	0	0	0.0912811	0.0017341
Mm Hs	RNF39	Basophils	HZFw1|LIRF	0.001	ring finger protein 39	protein-coding gene	1	Mesoderm	Immune system	0	0	0.0912226	0
Mm Hs	SLC26A3	Basophils	DRA|CLD	0.003	solute carrier family 26 member 3	protein-coding gene	1	Mesoderm	Immune system	0	0	0.0911654	0
Mm Hs	SLC26A8	Basophils	NA	0.003	solute carrier family 26 member 8	protein-coding gene	1	Mesoderm	Immune system	0	0	0.0911654	0
Mm Hs	SNCAIP	Basophils	SYPH1	0.002	synuclein alpha interacting protein	protein-coding gene	1	Mesoderm	Immune system	0	0	0.0911654	0
Mm Hs	ST6GALNAC5	Basophils	MGC3184|ST6GalNAcV|SIAT7E	0.007	ST6 N-acetylgalactosaminide alpha-2,6-sialyltransferase 5	protein-coding gene	1	Mesoderm	Immune system	0	0	0.0911654	0
Hs	SUPT3H	Basophils	SPT3|SPT3L	0.004	SPT3 homolog, SAGA and STAGA complex component	protein-coding gene	1	Mesoderm	Immune system	0	0	0.0906524	0
Mm Hs	TULP3	Basophils	TUBL3	0.007	tubby like protein 3	protein-coding gene	1	Mesoderm	Immune system	0	0	0.090555	0
Mm Hs	TEC	Basophils	PSCTK4	0.001	tec protein tyrosine kinase	protein-coding gene	1	Mesoderm	Immune system	0	0	0.0905388	0
Mm Hs	UNC93A	Basophils	dJ366N23.2|dJ366N23.1	0	unc-93 homolog A	protein-coding gene	1	Mesoderm	Immune system	0	0	0.0905388	0
Mm Hs	WRN	Basophils	RECQL2|RECQ3	0.004	Werner syndrome RecQ like helicase	protein-coding gene	1	Mesoderm	Immune system	0	0	0.090312	0
Mm Hs	ID1	Basophils	dJ857M17.1.2|bHLHb24	0.149	inhibitor of DNA binding 1, HLH protein	protein-coding gene	1	Mesoderm	Immune system	0	0.266667	0.0902256	0.128324
Mm Hs	GFAP	Bergmann glia	FLJ45472	0.013	glial fibrillary acidic protein	protein-coding gene	1	Ectoderm	Brain	0	0	0.0902256	0.0149532
Mm Hs	GDF10	Bergmann glia	BMP-3b	0.005	growth differentiation factor 10	protein-coding gene	1	Ectoderm	Brain	0	1	0.0902256	0.00635348
Mm Hs	GJB6	Bergmann glia	EDH|CX30|ED2	0.013	gap junction protein beta 6	protein-coding gene	1	Ectoderm	Brain	0	0	0.0899687	0.01598
Mm Hs	GRIA4	Bergmann glia	GluA4|GLURD|GLUR4	0.014	glutamate ionotropic receptor AMPA type subunit 4	protein-coding gene	1	Ectoderm	Brain	0	1	0.0897677	0.016365
Mm Hs	GRM3	Bergmann glia	GPRC1C|mGlu3|MGLUR3	0.002	glutamate metabotropic receptor 3	protein-coding gene	1	Ectoderm	Brain	0	0	0.0892857	0.0019253
Mm Hs	NTSR2	Bergmann glia	NTR2	0.019	neurotensin receptor 2	protein-coding gene	NA	Ectoderm	Brain	0	0.333333	0.0888607	0.0240021
Mm Hs	ITIH3	Bergmann glia	H3P	0.009	inter-alpha-trypsin inhibitor heavy chain 3	protein-coding gene	1	Ectoderm	Brain	0	0.666667	0.0886918	0.0107817
Mm Hs	A2M	Bergmann glia	FWP007|S863-7|CPAMD5	0.012	alpha-2-macroglobulin	protein-coding gene	1	Ectoderm	Brain	0	0.333333	0.0886869	0.00160442
Mm Hs	PTCH1	Bergmann glia	BCNS|NBCCS|PTCH	0.012	patched 1	protein-coding gene	1	Ectoderm	Brain	0	1	0.0884567	0.0108458
Mm Hs	CDC42EP4	Bergmann glia	KAIA1777|BORG4|MGC3740|MGC17125	0.027	CDC42 effector protein 4	protein-coding gene	1	Ectoderm	Brain	0	1	0.0884287	0.0304197
Mm Hs	BTBD17	Bergmann glia	LGALS3BPL|BTBD17A|TANGO10A	0.022	BTB domain containing 17	protein-coding gene	1	Ectoderm	Brain	0	1	0.0881252	0.0272109
Mm Hs	AQP4	Bergmann glia	MIWC	0.024	aquaporin 4	protein-coding gene	1	Ectoderm	Brain	0	1	0.0881154	0.0292004
Mm Hs	SLC4A4	Bergmann glia	NBC1|HNBC1|NBC2|pNBC|hhNMC|SLC4A5	0.033	solute carrier family 4 member 4	protein-coding gene	1	Ectoderm	Brain	0	0	0.0880878	0
Mm Hs	HOPX	Bergmann glia	LAGY|OB1|NECC1|SMAP31	0.033	HOP homeobox	protein-coding gene	1	Ectoderm	Brain	0	1	0.0880829	0.0220768
Mm Hs	GPR37L1	Bergmann glia	ETBR-LP-2	0.041	G protein-coupled receptor 37 like 1	protein-coding gene	1	Ectoderm	Brain	0	1	0.0880326	0.050507
Mm Hs	ACSBG1	Bergmann glia	BGM|FLJ30320|MGC14352|BG1|KIAA0631|hBG1|hsBG	0.023	acyl-CoA synthetase bubblegum family member 1	protein-coding gene	1	Ectoderm	Brain	0	1	0.0878768	0.0284302
Mm Hs	ALDH1L1	Bergmann glia	10-fTHF|FTHFD	0.008	aldehyde dehydrogenase 1 family member L1	protein-coding gene	1	Ectoderm	Brain	0	0	0.0877415	0.0102683
Mm Hs	SLC1A3	Bergmann glia	EAAT1|GLAST|EA6	0.074	solute carrier family 1 member 3	protein-coding gene	1	Ectoderm	Brain	0	0	0.0877358	0
Mm Hs	SLC1A2	Bergmann glia	GLT-1|EAAT2	0.071	solute carrier family 1 member 2	protein-coding gene	1	Ectoderm	Brain	0	0	0.0874802	0
Mm Hs	S100B	Bergmann glia	S100beta	0.066	S100 calcium binding protein B	protein-coding gene	1	Ectoderm	Brain	0	0	0.0874608	0
Mm Hs	VIM	Bergmann glia	NA	0.427	vimentin	protein-coding gene	1	Ectoderm	Brain	0	0	0.0870927	0
Mm Hs	FABP7	Bergmann glia	B-FABP|BLBP	0.142	fatty acid binding protein 7	protein-coding gene	1	Ectoderm	Brain	0	1	0.0870927	0.174304
Mm Hs	TTC21B	Bergmann glia	FLJ11457|JBTS11|NPHP12|IFT139B|THM1	0.001	tetratricopeptide repeat domain 21B	protein-coding gene	1	Ectoderm	Brain	0	0	0.0870927	0
Mm Hs	HEPACAM	Bergmann glia	FLJ25530|hepaCAM|GLIALCAM	0.033	hepatic and glial cell adhesion molecule	protein-coding gene	1	Ectoderm	Brain	0	0.666667	0.0870248	0.0412656
Mm Hs	ZEB2	Bergmann glia	KIAA0569|ZFHX1B	0.144	zinc finger E-box binding homeobox 2	protein-coding gene	1	Ectoderm	Brain	0	0	0.0867876	0
Mm Hs	UFL1	Bergmann glia	NLBP|Maxer|RCAD|KIAA0776	0.003	UFM1 specific ligase 1	protein-coding gene	1	Ectoderm	Brain	0	0	0.0867876	0
Mm Hs	NRXN3	Bergmann glia	KIAA0743|C14orf60	0.093	neurexin 3	protein-coding gene	1	Ectoderm	Brain	0	0	0.086785	0.115454
Mm Hs	ATP7A	Bergmann glia	MNK	0.001	ATPase copper transporting alpha	protein-coding gene	1	Ectoderm	Brain	0	0	0.0864353	0.0019253
Mm Hs	BICD2	Bergmann glia	KIAA0699	0.014	BICD cargo adaptor 2	protein-coding gene	1	Ectoderm	Brain	0	0	0.0863151	0.0155307
Mm Hs	GJA1	Bergmann glia	CX43|ODOD|SDTY3|ODDD|GJAL	0.1	gap junction protein alpha 1	protein-coding gene	1	Ectoderm	Brain	0	1	0.0863009	0.106982
Mm Hs	METRN	Bergmann glia	MGC2601|C16orf23	0.015	meteorin, glial cell differentiation regulator	protein-coding gene	1	Ectoderm	Brain	0	0	0.0862287	0.000449236
Mm Hs	P2RX7	Bergmann glia	P2X7|MGC20089	0.004	purinergic receptor P2X 7	protein-coding gene	1	Ectoderm	Brain	0	0	0.0861799	0.00346554
Mm Hs	EGFR	Bergmann glia	ERBB1|ERBB	0.014	epidermal growth factor receptor	protein-coding gene	1	Ectoderm	Brain	0	0	0.0861635	0.0127711
Mm Hs	GRIA1	Bergmann glia	GluA1|GLURA|GLUR1	0.056	glutamate ionotropic receptor AMPA type subunit 1	protein-coding gene	1	Ectoderm	Brain	0	1	0.0861577	0.0694391
Mm Hs	P2RY1	Bergmann glia	P2Y1|SARCC	0.003	purinergic receptor P2Y1	protein-coding gene	1	Ectoderm	Brain	0	0	0.086011	0.00314465
Mm Hs	GRIN2B	Bergmann glia	GluN2B|NMDAR2B	0.076	glutamate ionotropic receptor NMDA type subunit 2B	protein-coding gene	1	Ectoderm	Brain	0	0	0.0858665	0.0946605
Mm Hs	GRIN3A	Bergmann glia	GluN3A	0.006	glutamate ionotropic receptor NMDA type subunit 3A	protein-coding gene	1	Ectoderm	Brain	0	0	0.0858396	0.00782955
Mm Hs	SEPT4	Bergmann glia	CE5B3|hucep-7|ARTS|hCDCREL-2|MART|PNUTL2	0.081	septin 4	protein-coding gene	1	Ectoderm	Brain	0	0	0.0858396	0
Mm Hs	DAO	Bergmann glia	DAMOX|DAAO	0.001	D-amino acid oxidase	protein-coding gene	1	Ectoderm	Brain	0	0	0.0853006	0.00128353
Mm Hs	ITGB1	Bergmann glia	CD29|GPIIA|FNRB|MSK12|MDF2	0.276	integrin subunit beta 1	protein-coding gene	1	Ectoderm	Brain	0	0	0.085213	0.302079
Mm Hs	KIF1BP	Bergmann glia	DKFZP586B0923|TTC20|KBP|KIAA1279	0.023	KIF1 binding protein	protein-coding gene	1	Ectoderm	Brain	0	0	0.0851414	0.027981
Mm Hs	GCGR	Beta cells	GGR	0.001	glucagon receptor	protein-coding gene	1	Endoderm	Pancreas	0	0	0.0848848	0.000836389
Mm Hs	JPH3	Beta cells	JP-3|CAGL237|HDL2|JP3|TNRC22	0.024	junctophilin 3	protein-coding gene	1	Endoderm	Pancreas	0	0	0.084735	0.030303
Mm Hs	CD40	Beta cells	Bp50|TNFRSF5	0.012	CD40 molecule	protein-coding gene	1	Endoderm	Pancreas	0	0	0.0846926	0.0108731
Mm Hs	HAMP	Beta cells	LEAP-1|HEPC|HFE2B|LEAP1	0.002	hepcidin antimicrobial peptide	protein-coding gene	1	Endoderm	Pancreas	0	0	0.0845865	0.00231616
Mm Hs	EZH1	Beta cells	KIAA0388|KMT6B	0.002	enhancer of zeste 1 polycomb repressive complex 2 subunit	protein-coding gene	1	Endoderm	Pancreas	0	0	0.0845865	0.00238049
Mm Hs	NTRK1	Beta cells	TRKA|MTC	0.004	neurotrophic receptor tyrosine kinase 1	protein-coding gene	1	Endoderm	Pancreas	0	0	0.0845865	0.00476099
Mm Hs	PDX1	Beta cells	IDX-1|STF-1|PDX-1|MODY4|IPF1	0.005	pancreatic and duodenal homeobox 1	protein-coding gene	1	Endoderm	Pancreas	0.681818	0.690476	0.0844937	0.00289519
Mm Hs	SLC2A2	Beta cells	GLUT2	0.007	solute carrier family 2 member 2	protein-coding gene	1	Endoderm	Pancreas	0	0	0.084376	0
Mm Hs	NKX6-2	Beta cells	NKX6B|GTX|NKX6.1	0.024	NK6 homeobox 2	protein-coding gene	1	Endoderm	Pancreas	0	0	0.084376	0.030303
Mm	INS1	Beta cells	NA	0.018	insulin I	protein coding gene	1	Endoderm	Pancreas	0	1	0.0842732	0.0201377
Mm	INS2	Beta cells	NA	0.02	insulin II	protein coding gene	1	Endoderm	Pancreas	0	0.833333	0.0840282	0.0226468
Mm Hs	FXYD2	Beta cells	MGC12372|ATP1G1|HOMG2	0.025	FXYD domain containing ion transport regulator 2	protein-coding gene	1	Endoderm	Pancreas	0.363636	0	0.0839599	0.0306891
Mm Hs	NPY	Beta cells	PYY4	0.015	neuropeptide Y	protein-coding gene	NA	Endoderm	Pancreas	0.136364	0.238095	0.0839117	0.0164704
Hs	INS	Beta cells	IDDM2	0.009	insulin	protein-coding gene	1	Endoderm	Pancreas	1	0	0.083739	0
Mm Hs	RIMS1	Beta cells	KIAA0340|RIM1|RAB3IP2|CORD7	0.01	regulating synaptic membrane exocytosis 1	protein-coding gene	1	Endoderm	Pancreas	0	0	0.0837344	0
Mm Hs	MAFA	Beta cells	RIPE3b1|hMafA	0.002	MAF bZIP transcription factor A	protein-coding gene	1	Endoderm	Pancreas	0.5	0.666667	0.0836466	0.000193013
Mm Hs	EFNA5	Beta cells	AF1|LERK7|EPLG7	0.029	ephrin A5	protein-coding gene	1	Endoderm	Pancreas	0	0.0238095	0.083569	0.0299813
Mm Hs	LMX1A	Beta cells	LMX1.1|LMX1	0.003	LIM homeobox transcription factor 1 alpha	protein-coding gene	1	Endoderm	Pancreas	0	0	0.0835492	0.0034099
Mm Hs	NKX2-2	Beta cells	NKX2.2|NKX2B	0.002	NK2 homeobox 2	protein-coding gene	1	Endoderm	Pancreas	0.727273	0.119048	0.0835427	0.000321688
Mm Hs	NKX6-1	Beta cells	Nkx6.1|NKX6A	0.006	NK6 homeobox 1	protein-coding gene	1	Endoderm	Pancreas	0.772727	0.785714	0.0834154	0.00315254
Mm Hs	PAX4	Beta cells	MODY9	0.001	paired box 4	protein-coding gene	1	Endoderm	Pancreas	0	0	0.0834145	0.0010294
Mm Hs	IAPP	Beta cells	AMYLIN	0.023	islet amyloid polypeptide	protein-coding gene	1	Endoderm	Pancreas	1	1	0.0833856	0.0179502
Mm Hs	PCSK2	Beta cells	SPC2|NEC2	0.032	proprotein convertase subtilisin/kexin type 2	protein-coding gene	1	Endoderm	Pancreas	0.909091	0.857143	0.0833617	0.0326192
Mm Hs	G6PC2	Beta cells	IGRP	0.004	glucose-6-phosphatase catalytic subunit 2	protein-coding gene	1	Endoderm	Pancreas	0.863636	0.785714	0.0833617	0.000128675
Mm Hs	SLC30A8	Beta cells	ZnT-8	0.005	solute carrier family 30 member 8	protein-coding gene	1	Endoderm	Pancreas	0.909091	0	0.0833333	0
Mm	ERO1LB	Beta cells	NA	0.007	ERO1-like beta (S. cerevisiae)	protein coding gene	1	Endoderm	Pancreas	0	0.785714	0.0831764	0.00714148
Mm Hs	PCSK1	Beta cells	PC1|NEC1	0.008	proprotein convertase subtilisin/kexin type 1	protein-coding gene	1	Endoderm	Pancreas	0.818182	0.785714	0.0831475	0.00636943
Mm Hs	GJD2	Beta cells	CX36|GJA9	0.005	gap junction protein delta 2	protein-coding gene	1	Endoderm	Pancreas	0.590909	0.452381	0.0825115	0.00379592
Mm Hs	SCGN	Beta cells	SECRET|DJ501N12.8|SEGN|CALBL	0.014	secretagogin, EF-hand calcium binding protein	protein-coding gene	1	Endoderm	Pancreas	1	0	0.0824408	0
Mm Hs	IGF2	Beta cells	FLJ44734|IGF-II|C11orf43	0.013	insulin like growth factor 2	protein-coding gene	1	Endoderm	Pancreas	0.0454545	0	0.082423	0.000900727
Mm Hs	SYT13	Beta cells	KIAA1427	0.029	synaptotagmin 13	protein-coding gene	1	Endoderm	Pancreas	0.590909	0	0.0819724	0
Mm Hs	FFAR2	Beta cells	FFA2R|GPR43	0.01	free fatty acid receptor 2	protein-coding gene	1	Endoderm	Pancreas	0	0.428571	0.0817832	0.0111304
Mm Hs	NPTX2	Beta cells	NA	0.008	neuronal pentraxin 2	protein-coding gene	1	Endoderm	Pancreas	0.818182	0	0.0814696	0.00688413
Mm Hs	PFKFB2	Beta cells	NA	0.001	6-phosphofructo-2-kinase/fructose-2,6-biphosphatase 2	protein-coding gene	1	Endoderm	Pancreas	0.272727	0.0714286	0.081458	0.000193013
Mm Hs	EDARADD	Beta cells	NA	0.001	EDAR associated death domain	protein-coding gene	1	Endoderm	Pancreas	0.0454545	0	0.0812824	0.000900727
Mm Hs	HOPX	Beta cells	LAGY|OB1|NECC1|SMAP31	0.033	HOP homeobox	protein-coding gene	1	Endoderm	Pancreas	0.863636	0.333333	0.0812087	0.0214244
Mm Hs	SH3GL2	Beta cells	SH3P4|SH3D2A|CNSA2|EEN-B1	0.025	SH3 domain containing GRB2 like 2, endophilin A1	protein-coding gene	1	Endoderm	Pancreas	0.0454545	0	0.0811404	0
Mm Hs	ADCYAP1	Beta cells	NA	0.003	adenylate cyclase activating polypeptide 1	protein-coding gene	1	Endoderm	Pancreas	0.772727	0	0.0811404	0.00257351
Hs	SCGB2A1	Beta cells	UGB3|LPHC|MGC71973|MGB2	0.003	secretoglobin family 2A member 1	protein-coding gene	1	Endoderm	Pancreas	0.818182	0	0.0810556	0
Mm Hs	CASR	Beta cells	FHH|NSHPT|GPRC2A|HHC|HHC1	0.001	calcium sensing receptor	protein-coding gene	1	Endoderm	Pancreas	0.272727	0.0952381	0.0809267	0.000257351
Mm Hs	MAFB	Beta cells	KRML	0.053	MAF bZIP transcription factor B	protein-coding gene	1	Endoderm	Pancreas	0.772727	0.357143	0.0808271	0.0520492
Mm Hs	PAX6	Beta cells	D11S812E|AN2	0.049	paired box 6	protein-coding gene	1	Endoderm	Pancreas	0.909091	0.785714	0.0808271	0.0570032
Mm Hs	NEUROD1	Beta cells	BETA2|BHF-1|NeuroD|bHLHa3|MODY6|NEUROD	0.038	neuronal differentiation 1	protein-coding gene	1	Endoderm	Pancreas	0.909091	0.785714	0.0807414	0.0409831
Mm Hs	ISL1	Beta cells	Isl-1|ISLET1	0.028	ISL LIM homeobox 1	protein-coding gene	1	Endoderm	Pancreas	0.681818	0.738095	0.0805989	0.0294666
Mm Hs	TGFBR3	Beta cells	betaglycan|BGCAN	0.019	transforming growth factor beta receptor 3	protein-coding gene	1	Endoderm	Pancreas	0	0	0.0805099	0
Mm Hs	SMAD9	Beta cells	SMAD8|SMAD8/9|MADH9	0.002	SMAD family member 9	protein-coding gene	1	Endoderm	Pancreas	0	0	0.0805099	0
Mm Hs	SIX3	Beta cells	HPE2	0.014	SIX homeobox 3	protein-coding gene	1	Endoderm	Pancreas	0.0454545	0	0.080402	0
Mm Hs	SIX2	Beta cells	NA	0.001	SIX homeobox 2	protein-coding gene	1	Endoderm	Pancreas	0	0	0.0802104	0
Mm Hs	BMP5	Beta cells	NA	0.002	bone morphogenetic protein 5	protein-coding gene	1	Endoderm	Pancreas	0.0909091	0	0.0802005	0.000772052
Mm Hs	PIR	Beta cells	NA	0.011	pirin	protein-coding gene	1	Endoderm	Pancreas	0	0	0.0802005	0.00920028
Mm Hs	STXBP5	Beta cells	tomosyn|LLGL3	0.004	syntaxin binding protein 5	protein-coding gene	1	Endoderm	Pancreas	0	0	0.0802005	0
Mm Hs	DLK1	Beta cells	FA1|pG2|Pref-1|ZOG|Delta1	0.055	delta like non-canonical Notch ligand 1	protein-coding gene	1	Endoderm	Pancreas	0.681818	0.333333	0.080038	0.0572605
Mm Hs	MEG3	Beta cells	GTL2|NCRNA00023|LINC00023|onco-lncRNA-83	0.288	maternally expressed 3	non-coding RNA	1	Endoderm	Pancreas	0.909091	0.833333	0.0800377	0.333591
Mm Hs	RGS16	Beta cells	A28-RGS14|RGS-r	0.01	regulator of G protein signaling 16	protein-coding gene	1	Endoderm	Pancreas	0.136364	0	0.0798872	0
Mm Hs	RELN	Cajal-Retzius cells	RL|PRO1598	0.018	reelin	protein-coding gene	1	Ectoderm	Brain	0	0	0.0798872	0
Mm Hs	DIABLO	Cajal-Retzius cells	SMAC|DIABLO-S|FLJ25049|FLJ10537|DFNA64	0.026	diablo IAP-binding mitochondrial protein	protein-coding gene	NA	Ectoderm	Brain	0	0.882023	0.0798872	0.0231713
Mm Hs	ST3GAL5	Cajal-Retzius cells	ST3GalV|SIATGM3S|SIAT9	0.04	ST3 beta-galactoside alpha-2,3-sialyltransferase 5	protein-coding gene	NA	Ectoderm	Brain	0	0	0.0798872	0
Mm Hs	ISOC1	Cajal-Retzius cells	CGI-111	0.022	isochorismatase domain containing 1	protein-coding gene	NA	Ectoderm	Brain	0	0.0505618	0.0798442	0.0216785
Mm Hs	SMOC2	Cajal-Retzius cells	SMAP2	0.026	SPARC related modular calcium binding 2	protein-coding gene	NA	Ectoderm	Brain	0	0	0.0797468	0
Mm Hs	DYNC1I1	Cajal-Retzius cells	DNCIC1|DNCI1	0.022	dynein cytoplasmic 1 intermediate chain 1	protein-coding gene	NA	Ectoderm	Brain	0	0.780899	0.0795598	0.0182385
Mm Hs	NHLH2	Cajal-Retzius cells	bHLHa34|HEN2	0.021	nescient helix-loop-helix 2	protein-coding gene	NA	Ectoderm	Brain	0	0.904494	0.0794807	0.0159019
Mm Hs	CLSTN2	Cajal-Retzius cells	CSTN2|CS2|FLJ39113|CDHR13	0.014	calsyntenin 2	protein-coding gene	NA	Ectoderm	Brain	0	0.848315	0.0794304	0.00798338
Mm Hs	TMEM163	Cajal-Retzius cells	DKFZP566N034|SV31	0.027	transmembrane protein 163	protein-coding gene	NA	Ectoderm	Brain	0	0	0.0791129	0
Mm Hs	CACNA2D2	Cajal-Retzius cells	KIAA0558	0.027	calcium voltage-gated channel auxiliary subunit alpha2delta 2	protein-coding gene	NA	Ectoderm	Brain	0	0.938202	0.0790216	0.0238852
Mm Hs	CIB2	Cajal-Retzius cells	DFNB48|USH1J	0.021	calcium and integrin binding family member 2	protein-coding gene	NA	Ectoderm	Brain	0	0.320225	0.0788705	0.022652
Mm	LHX1OS	Cajal-Retzius cells	NA	0.013	LIM homeobox 1, opposite strand	lincRNA gene	NA	Ectoderm	Brain	0	0.893258	0.0788069	0.00636075
Mm Hs	NDNF	Cajal-Retzius cells	FLJ23191|C4orf31	0.017	neuron derived neurotrophic factor	protein-coding gene	NA	Ectoderm	Brain	0	0.910112	0.0787822	0.0102551
Mm Hs	LINGO1	Cajal-Retzius cells	FLJ14594|LERN1|LRRN6A	0.019	leucine rich repeat and Ig domain containing 1	protein-coding gene	NA	Ectoderm	Brain	0	0.0505618	0.0787328	0.0231713
Mm Hs	LNPK	Cajal-Retzius cells	Ul|LNP1|KIAA1715	0.031	lunapark, ER junction formation factor	protein-coding gene	NA	Ectoderm	Brain	0	0.0505618	0.0786341	0.0333615
Mm Hs	RNF138	Cajal-Retzius cells	STRIN|NARF	0.053	ring finger protein 138	protein-coding gene	NA	Ectoderm	Brain	0	0	0.0785489	0
Mm Hs	TMEM170B	Cajal-Retzius cells	NA	0.027	transmembrane protein 170B	protein-coding gene	NA	Ectoderm	Brain	0	0	0.0785459	0
Mm Hs	ABCC5	Cajal-Retzius cells	MRP5|SMRP|EST277145|MOAT-C	0.044	ATP binding cassette subfamily C member 5	protein-coding gene	NA	Ectoderm	Brain	0	0.219101	0.0784929	0.0520543
Mm Hs	CNRIP1	Cajal-Retzius cells	DKFZP566K1924|CRIP1|CRIP1a|CRIP1b|C2orf32	0.031	cannabinoid receptor interacting protein 1	protein-coding gene	NA	Ectoderm	Brain	0	0.0786517	0.0782553	0.0328422
Mm Hs	EBF3	Cajal-Retzius cells	COE3|DKFZp667B0210	0.012	early B cell factor 3	protein-coding gene	1	Ectoderm	Brain	0	0.308989	0.0782281	0.0118777
Mm Hs	FUT9	Cajal-Retzius cells	Fuc-TIX	0.039	fucosyltransferase 9	protein-coding gene	NA	Ectoderm	Brain	0	0.0674157	0.0782141	0.0478354
Mm Hs	PABPN1	Cajal-Retzius cells	PAB2|OPMD	0.05	poly(A) binding protein nuclear 1	protein-coding gene	NA	Ectoderm	Brain	0	0.0337079	0.078179	0.0345947
Mm Hs	GNL3L	Cajal-Retzius cells	FLJ10613|GNL3B	0.053	G protein nucleolar 3 like	protein-coding gene	NA	Ectoderm	Brain	0	0.174157	0.078179	0.0649056
Mm Hs	NUDT2	Cajal-Retzius cells	APAH1	0.03	nudix hydrolase 2	protein-coding gene	NA	Ectoderm	Brain	0	0.106742	0.0780564	0.0253132
Mm Hs	SLC25A46	Cajal-Retzius cells	NA	0.045	solute carrier family 25 member 46	protein-coding gene	NA	Ectoderm	Brain	0	0	0.0780564	0
Mm Hs	NSMCE3	Cajal-Retzius cells	HCA4|MAGEG1|MAGEL3|NSE3|NDNL2	0.048	NSE3 homolog, SMC5-SMC6 complex component	protein-coding gene	NA	Ectoderm	Brain	0	0.0842697	0.078012	0.0534173
Mm Hs	DACH1	Cajal-Retzius cells	DACH	0.013	dachshund family transcription factor 1	protein-coding gene	NA	Ectoderm	Brain	0	0.286517	0.0780075	0.00798338
Mm Hs	FAM69B	Cajal-Retzius cells	MGC20262|C9orf136	0.034	family with sequence similarity 69 member B	protein-coding gene	NA	Ectoderm	Brain	0	0.146067	0.0780075	0.0416045
Mm Hs	HOMER2	Cajal-Retzius cells	CPD|Cupidin|Vesl-2|HOMER-2B|HOMER-2|HOMER-2A|DFNA68	0.022	homer scaffold protein 2	protein-coding gene	NA	Ectoderm	Brain	0	0.241573	0.0780075	0.0222626
Mm Hs	MAP9	Cajal-Retzius cells	ASAP|FLJ21159	0.037	microtubule associated protein 9	protein-coding gene	NA	Ectoderm	Brain	0	0.140449	0.0778968	0.0378399
Mm Hs	DNM3	Cajal-Retzius cells	KIAA0820	0.043	dynamin 3	protein-coding gene	NA	Ectoderm	Brain	0	0.151685	0.0778325	0.0525086
Mm Hs	LZTFL1	Cajal-Retzius cells	BBS17	0.026	leucine zipper transcription factor like 1	protein-coding gene	NA	Ectoderm	Brain	0	0.0224719	0.0776241	0.0287532
Mm Hs	FSD1	Cajal-Retzius cells	MGC3213|MIR1	0.015	fibronectin type III and SPRY domain containing 1	protein-coding gene	NA	Ectoderm	Brain	0	0.157303	0.0776139	0.0122022
Mm Hs	TCEAL1	Cajal-Retzius cells	pp21|SIIR|WEX9	0.017	transcription elongation factor A like 1	protein-coding gene	NA	Ectoderm	Brain	0	0	0.0773847	0
Mm Hs	RAB11FIP2	Cajal-Retzius cells	KIAA0941|nRip11|Rab11-FIP2	0.04	RAB11 family interacting protein 2	protein-coding gene	NA	Ectoderm	Brain	0	0	0.077381	0
Mm Hs	BARHL2	Cajal-Retzius cells	NA	0.004	BarH like homeobox 2	protein-coding gene	NA	Ectoderm	Brain	0	0.168539	0.0773179	0.00331018
Mm Hs	TRIM44	Cajal-Retzius cells	DIPB|MC7	0.055	tripartite motif containing 44	protein-coding gene	NA	Ectoderm	Brain	0	0	0.0772476	0
Mm Hs	SLC17A6	Cajal-Retzius cells	DNPI|VGLUT2	0.016	solute carrier family 17 member 6	protein-coding gene	NA	Ectoderm	Brain	0	0	0.0770677	0
Mm Hs	B3GALT1	Cajal-Retzius cells	beta3Gal-T1	0.005	beta-1,3-galactosyltransferase 1	protein-coding gene	NA	Ectoderm	Brain	0	0.106742	0.0767487	0.00376452
Mm Hs	SLITRK5	Cajal-Retzius cells	bA364G4.2|KIAA0918|LRRC11	0.009	SLIT and NTRK like family member 5	protein-coding gene	NA	Ectoderm	Brain	0	0	0.0759097	0
Mm Hs	ERC2	Cajal-Retzius cells	CAST1|KIAA0378|SPBC110|Spc110|ELKSL	0.03	ELKS/RAB6-interacting/CAST family member 2	protein-coding gene	NA	Ectoderm	Brain	0	0.325843	0.0757528	0.0340754
Mm Hs	NBEA	Cajal-Retzius cells	KIAA1544|BCL8B|FLJ10197|LYST2	0.032	neurobeachin	protein-coding gene	NA	Ectoderm	Brain	0	0.0393258	0.0755013	0.0387486
Mm Hs	SLC25A36	Cajal-Retzius cells	FLJ10618|PNC2	0.059	solute carrier family 25 member 36	protein-coding gene	NA	Ectoderm	Brain	0	0	0.0751572	0
Mm Hs	ZDBF2	Cajal-Retzius cells	FLJ45338|KIAA1571|Slx9	0.018	zinc finger DBF-type containing 2	protein-coding gene	NA	Ectoderm	Brain	0	0	0.0750789	0
Mm Hs	MAPK8	Cajal-Retzius cells	JNK|JNK1|SAPK1|PRKM8	0.023	mitogen-activated protein kinase 8	protein-coding gene	NA	Ectoderm	Brain	0	0.393258	0.0748747	0.0207049
Mm Hs	GDF5	Cajal-Retzius cells	CDMP1|BMP14	0.004	growth differentiation factor 5	protein-coding gene	NA	Ectoderm	Brain	0	0.483146	0.0748019	0
Mm Hs	ACHE	Cajal-Retzius cells	YT	0.016	acetylcholinesterase (Cartwright blood group)	protein-coding gene	NA	Ectoderm	Brain	0	0.410112	0.074787	0.0150581
Mm Hs	CCM2	Cajal-Retzius cells	MGC4607|OSM|C7orf22	0.052	CCM2 scaffold protein	protein-coding gene	NA	Ectoderm	Brain	0	0.292135	0.0746315	0.0477705
Mm Hs	WRAP73	Cajal-Retzius cells	WDR8	0.01	WD repeat containing, antisense to TP73	protein-coding gene	NA	Ectoderm	Brain	0	0	0.0742481	0
None	FAM65B	Cajal-Retzius cells	NA	0.006	NA	NA	NA	Ectoderm	Brain	0	0.157303	0.0742481	0.00590641
Mm Hs	NRG1	Cajal-Retzius cells	HRG|NDF|GGF|NRG1-IT2	0.012	neuregulin 1	protein-coding gene	NA	Ectoderm	Brain	0	0.191011	0.0741325	0.0106445
Mm Hs	ATP13A2	Cajal-Retzius cells	HSA9947|CLN12|PARK9	0.034	ATPase cation transporting 13A2	protein-coding gene	NA	Ectoderm	Brain	0	0.775281	0.0740975	0.0326475
Mm Hs	CNTNAP2	Cajal-Retzius cells	Caspr2|KIAA0868	0.037	contactin associated protein like 2	protein-coding gene	NA	Ectoderm	Brain	0	0.629214	0.0739812	0.0338807
Mm Hs	PNOC	Cajal-Retzius cells	PPNOC|N/OFQ|NOP	0.009	prepronociceptin	protein-coding gene	NA	Ectoderm	Brain	0	0.280899	0.0738916	0.00681508
Mm Hs	LHX1	Cajal-Retzius cells	LIM-1	0.011	LIM homeobox 1	protein-coding gene	NA	Ectoderm	Brain	0	0.752809	0.0736908	0.00402414
Mm Hs	LINGO2	Cajal-Retzius cells	LERN3|LRRN6C	0.019	leucine rich repeat and Ig domain containing 2	protein-coding gene	NA	Ectoderm	Brain	0	0.735955	0.0736216	0.0154475
Mm Hs	FAT3	Cajal-Retzius cells	KIAA1989|CDHF15|CDHR10	0.009	FAT atypical cadherin 3	protein-coding gene	NA	Ectoderm	Brain	0	0.544944	0.0735944	0.0046732
Mm Hs	SRGAP3	Cajal-Retzius cells	KIAA0411|MEGAP|WRP|ARHGAP14|SRGAP2	0.018	SLIT-ROBO Rho GTPase activating protein 3	protein-coding gene	NA	Ectoderm	Brain	0	0	0.0734681	0
Mm Hs	CDH4	Cajal-Retzius cells	NA	0.017	cadherin 4	protein-coding gene	NA	Ectoderm	Brain	0	0.814607	0.0733101	0.0112287
Mm Hs	FLRT3	Cajal-Retzius cells	NA	0.027	fibronectin leucine rich transmembrane protein 3	protein-coding gene	NA	Ectoderm	Brain	0	0.831461	0.0733083	0.0210294
Mm Hs	EDIL3	Cajal-Retzius cells	DEL1	0.045	EGF like repeats and discoidin domains 3	protein-coding gene	NA	Ectoderm	Brain	0	0.713483	0.0733083	0.0432271
Mm	CAR10	Cajal-Retzius cells	NA	0.021	carbonic anhydrase 10	protein coding gene	NA	Ectoderm	Brain	0	0.764045	0.0733083	0.0179139
Mm Hs	ZCCHC12	Cajal-Retzius cells	FLJ16123|SIZN|SIZN1|PNMA7A	0.038	zinc finger CCHC-type containing 12	protein-coding gene	NA	Ectoderm	Brain	0	0	0.0733083	0
Mm Hs	RALGPS2	Cajal-Retzius cells	FLJ10244|FLJ25604	0.048	Ral GEF with PH domain and SH3 binding motif 2	protein-coding gene	NA	Ectoderm	Brain	0	0	0.0730282	0
Mm Hs	FAM196A	Cajal-Retzius cells	NA	0.009	family with sequence similarity 196, member A	protein coding gene	NA	Ectoderm	Brain	0	0.803371	0.0728414	0.00259622
Mm Hs	SMAD1	Cajal-Retzius cells	MADR1|JV4-1|MADH1	0.036	SMAD family member 1	protein-coding gene	NA	Ectoderm	Brain	0	0	0.0716789	0
Mm Hs	TBR1	Cajal-Retzius cells	NA	0.018	T-box, brain 1	protein-coding gene	NA	Ectoderm	Brain	0	0	0.071653	0
Mm Hs	KCNH7	Cajal-Retzius cells	Kv11.3|HERG3|erg3	0.012	potassium voltage-gated channel subfamily H member 7	protein-coding gene	NA	Ectoderm	Brain	0	0.814607	0.0714995	0.0058415
Mm Hs	LHX5	Cajal-Retzius cells	NA	0.01	LIM homeobox 5	protein-coding gene	NA	Ectoderm	Brain	0	0.848315	0.0712476	0.00240151
Mm Hs	CALB2	Cajal-Retzius cells	CAL2	0.03	calbindin 2	protein-coding gene	1	Ectoderm	Brain	0	0.882023	0.0711153	0.0277147
Mm Hs	EMX2	Cajal-Retzius cells	NA	0.027	empty spiracles homeobox 2	protein-coding gene	NA	Ectoderm	Brain	0	0.865169	0.0711153	0.022003
Mm Hs	ZIC2	Cajal-Retzius cells	HPE5	0.01	Zic family member 2	protein-coding gene	NA	Ectoderm	Brain	0	0	0.0711153	0
Mm Hs	WNT7B	Cajal-Retzius cells	NA	0.008	Wnt family member 7B	protein-coding gene	NA	Ectoderm	Brain	0	0	0.070931	0
Mm Hs	AATF	Cajal-Retzius cells	DED|CHE-1|BFR2	0.018	apoptosis antagonizing transcription factor	protein-coding gene	NA	Ectoderm	Brain	0	0.0168539	0.0708861	0.0101253
Mm Hs	NANOS1	Cajal-Retzius cells	NOS1|ZC2HC12A	0.002	nanos C2HC-type zinc finger 1	protein-coding gene	NA	Ectoderm	Brain	0	0.0337079	0.070802	0.00168754
Mm Hs	TBCK	Cajal-Retzius cells	MGC16169|HSPC302	0.006	TBC1 domain containing kinase	protein-coding gene	NA	Ectoderm	Brain	0	0	0.0706367	0
Mm Hs	RGMB	Cajal-Retzius cells	FLJ90406|DRAGON	0.009	repulsive guidance molecule BMP co-receptor b	protein-coding gene	NA	Ectoderm	Brain	0	0	0.0705512	0
Mm Hs	DACT1	Cajal-Retzius cells	DAPPER1|THYEX3|HDPR1|DAPPER|FRODO	0.003	dishevelled binding antagonist of beta catenin 1	protein-coding gene	NA	Ectoderm	Brain	0	0.00561798	0.0704887	0.00266113
Mm	TRP73	Cajal-Retzius cells	NA	0.008	transformation related protein 73	protein coding gene	1	Ectoderm	Brain	NA	NA	0.0703645	NA
Mm Hs	EOMES	Cajal-Retzius cells	TBR2	0.021	eomesodermin	protein-coding gene	1	Ectoderm	Brain	0	0.00561798	0.0701365	0.0263517
Mm Hs	CNR1	Cajal-Retzius cells	CB1K5|CB-R|CB1|CANN6|CB1A|CNR	0.065	cannabinoid receptor 1	protein-coding gene	1	Ectoderm	Brain	0	0.140449	0.0697017	0.0806127
Hs	HAR1A	Cajal-Retzius cells	HAR1F|NCRNA00064|LINC00064	0	highly accelerated region 1A	non-coding RNA	1	Ectoderm	Brain	0	0	0.0695489	0
Mm Hs	MYH6	Cardiac stem and precursor cells	NA	0.003	myosin heavy chain 6	protein-coding gene	NA	Mesoderm	Heart	0	0	0.0695134	0.00346487
Mm Hs	WT1	Cardiac stem and precursor cells	WIT-2|AWT1|NPHS4|GUD	0.01	Wilms tumor 1	protein-coding gene	NA	Mesoderm	Heart	0	0	0.0694532	0
Mm Hs	TBX18	Cardiac stem and precursor cells	NA	0.004	T-box 18	protein-coding gene	NA	Mesoderm	Heart	0	0	0.0693291	0
Mm Hs	FUT4	Cardiac stem and precursor cells	FUC-TIV|CD15|ELFT	0.001	fucosyltransferase 4	protein-coding gene	NA	Mesoderm	Heart	0	0	0.0692913	0.000705807
Hs	KITLG	Cardiac stem and precursor cells	SCF|Kitl|KL-1|FPH2|SLF|DFNA69	0.001	KIT ligand	protein-coding gene	NA	Mesoderm	Heart	0	0	0.0692573	0
Mm Hs	NKX2-5	Cardiac stem and precursor cells	CSX1|NKX2.5|NKX4-1|CSX|NKX2E	0.003	NK2 homeobox 5	protein-coding gene	1	Mesoderm	Heart	0	0	0.0692477	0.00166827
Mm Hs	ISL1	Cardiac stem and precursor cells	Isl-1|ISLET1	0.028	ISL LIM homeobox 1	protein-coding gene	1	Mesoderm	Heart	0	0	0.069031	0.0313763
Mm Hs	GATA4	Cardiac stem and precursor cells	NA	0.008	GATA binding protein 4	protein-coding gene	NA	Mesoderm	Heart	0	0	0.0690088	0.00795637
Mm Hs	ETV2	Cardiac stem and precursor cells	ER71	0.002	ETS variant 2	protein-coding gene	NA	Mesoderm	Heart	0	0	0.0689655	0
Mm Hs	KIT	Cardiac stem and precursor cells	CD117|SCFR|C-Kit|PBT	0.015	KIT proto-oncogene receptor tyrosine kinase	protein-coding gene	NA	Mesoderm	Heart	0	0	0.0689223	0.0185435
Mm Hs	ABCG2	Cardiac stem and precursor cells	EST157481|MXR|BCRP|ABCP|CD338	0.038	ATP binding cassette subfamily G member 2 (Junior blood group)	protein-coding gene	NA	Mesoderm	Heart	0	0	0.0689223	0.0467116
Mm Hs	MESP1	Cardiac stem and precursor cells	MGC10676|bHLHc5	0.005	mesoderm posterior bHLH transcription factor 1	protein-coding gene	1	Mesoderm	Heart	0	0	0.0684244	0.00494065
Mm Hs	BMP4	Cardiac stem and precursor cells	BMP2B	0.019	bone morphogenetic protein 4	protein-coding gene	NA	Mesoderm	Heart	0	0	0.0682957	0.0166185
Mm Hs	ADGRL2	Cardiac stem and precursor cells	KIAA0786|LEC1|LPHH1|LPHN2	0.021	adhesion G protein-coupled receptor L2	protein-coding gene	1	Mesoderm	Heart	0	0	0.0682957	0.025409
Mm Hs	TBX3	Cardiac stem and precursor cells	TBX3-ISO|XHL|UMS	0.024	T-box 3	protein-coding gene	1	Mesoderm	Heart	0	0	0.0679825	0
Mm Hs	TBX4	Cardiac stem and precursor cells	NA	0	T-box 4	protein-coding gene	1	Mesoderm	Heart	0	0	0.0679825	0
Mm Hs	WNT5A	Cardiac stem and precursor cells	hWNT5A	0.015	Wnt family member 5A	protein-coding gene	1	Mesoderm	Heart	0	0	0.0678583	0
Mm Hs	ANKRD1	Cardiac stem and precursor cells	C-193|ALRP|CVARP|MCARP	0.007	ankyrin repeat domain 1	protein-coding gene	1	Mesoderm	Heart	0	0	0.0676692	0.00660892
Mm Hs	TNNC1	Cardiomyocytes	TNNC	0.005	troponin C1, slow skeletal and cardiac type	protein-coding gene	1	Mesoderm	Heart	0	0	0.0676692	0
Mm Hs	ADM	Cardiomyocytes	AM	0.026	adrenomedullin	protein-coding gene	1	Mesoderm	Heart	0	0	0.0676519	0.0177778
Mm Hs	ALCAM	Cardiomyocytes	CD166|MEMD	0	activated leukocyte cell adhesion molecule	protein-coding gene	1	Mesoderm	Heart	NA	NA	0.0673591	NA
Mm Hs	NPPA	Cardiomyocytes	ANP|PND	0	natriuretic peptide A	protein-coding gene	1	Mesoderm	Heart	0	0.0833333	0.0673559	0
Mm Hs	FGF2	Cardiomyocytes	FGFB	0.004	fibroblast growth factor 2	protein-coding gene	1	Mesoderm	Heart	0	0	0.0671949	0.000966184
Mm Hs	NPPB	Cardiomyocytes	NA	0.003	natriuretic peptide B	protein-coding gene	1	Mesoderm	Heart	0	0.35	0.0667712	0.00109501
Mm Hs	TNNI3	Cardiomyocytes	TNNC1|CMH7|CMD2A	0.01	troponin I3, cardiac type	protein-coding gene	1	Mesoderm	Heart	0	0	0.0667293	0
Mm Hs	TNNT2	Cardiomyocytes	CMH2|CMD1D	0.011	troponin T2, cardiac type	protein-coding gene	1	Mesoderm	Heart	0	0	0.0667094	0
Mm Hs	ANKRD1	Cardiomyocytes	C-193|ALRP|CVARP|MCARP	0.007	ankyrin repeat domain 1	protein-coding gene	1	Mesoderm	Heart	0	0.8	0.0666877	0.00354267
Mm Hs	NPPC	Cardiomyocytes	CNP	0.003	natriuretic peptide C	protein-coding gene	1	Mesoderm	Heart	0	0	0.066562	0.00309179
Mm Hs	DES	Cardiomyocytes	CMD1I|CSM1|CSM2	0.021	desmin	protein-coding gene	1	Mesoderm	Heart	0	0.783333	0.0663282	0.0203543
Mm Hs	HAND2	Cardiomyocytes	dHand|Thing2|Hed|bHLHa26	0.004	heart and neural crest derivatives expressed 2	protein-coding gene	1	Mesoderm	Heart	0	0.0166667	0.0661442	0.00193237
Mm Hs	HAND1	Cardiomyocytes	eHand|Thing1|Hxt|bHLHa27	0.005	heart and neural crest derivatives expressed 1	protein-coding gene	1	Mesoderm	Heart	0	0	0.0661028	0.00193237
Mm Hs	GATA4	Cardiomyocytes	NA	0.008	GATA binding protein 4	protein-coding gene	1	Mesoderm	Heart	0	0.05	0.0661028	0.00779388
Mm Hs	GATA6	Cardiomyocytes	NA	0.019	GATA binding protein 6	protein-coding gene	1	Mesoderm	Heart	0	0.316667	0.0660622	0.0199678
Mm Hs	MYL2	Cardiomyocytes	CMH10	0.005	myosin light chain 2	protein-coding gene	1	Mesoderm	Heart	0	0.916667	0.0660098	0.00302738
Mm Hs	NKX2-5	Cardiomyocytes	CSX1|NKX2.5|NKX4-1|CSX|NKX2E	0.003	NK2 homeobox 5	protein-coding gene	NA	Mesoderm	Heart	0	0.35	0.065802	0.000322061
Mm Hs	PNMT	Cardiomyocytes	PENT	0	phenylethanolamine N-methyltransferase	protein-coding gene	1	Mesoderm	Heart	0	0	0.0657895	0.000322061
Mm Hs	ACTA1	Cardiomyocytes	NEM3|ACTA	0.004	actin, alpha 1, skeletal muscle	protein-coding gene	1	Mesoderm	Heart	0	0.0333333	0.0657895	0.00405797
Mm Hs	CD36	Cardiomyocytes	SCARB3|GPIV|GP4|GP3B	0.042	CD36 molecule	protein-coding gene	1	Mesoderm	Heart	0	0.716667	0.0656201	0.0415459
Mm Hs	RBM20	Cardiomyocytes	NA	0.002	RNA binding motif protein 20	protein-coding gene	NA	Mesoderm	Heart	0	0	0.0654967	0
Mm Hs	VLDLR	Cardiomyocytes	CARMQ1|CHRMQ1|VLDLRCH	0.025	very low density lipoprotein receptor	protein-coding gene	1	Mesoderm	Heart	0	0	0.0654762	0
Mm Hs	ALPK3	Cardiomyocytes	MAK|KIAA1330|Midori	0	alpha kinase 3	protein-coding gene	1	Mesoderm	Heart	0	0.0666667	0.0654175	0.000257649
Mm Hs	RBM24	Cardiomyocytes	FLJ30829|dJ259A10.1|RNPC6	0.005	RNA binding motif protein 24	protein-coding gene	1	Mesoderm	Heart	0	0	0.0652932	0
Mm Hs	FABP4	Cardiomyocytes	A-FABP|aP2	0.028	fatty acid binding protein 4	protein-coding gene	1	Mesoderm	Heart	0	0.466667	0.0651629	0.031562
Mm Hs	CKMT2	Cardiomyocytes	SMTCK	0.002	creatine kinase, mitochondrial 2	protein-coding gene	1	Mesoderm	Heart	0	0.4	0.064931	0.000708535
Mm Hs	SPEG	Cardiomyocytes	MGC12676|KIAA1297|SPEGalpha|SPEGbeta|BPEG|APEG1	0.005	SPEG complex locus	protein-coding gene	NA	Mesoderm	Heart	0	0	0.0649145	0
Mm Hs	MYH7B	Cardiomyocytes	KIAA1512|dJ756N5.1|MYH14|MHC14	0	myosin heavy chain 7B	protein-coding gene	1	Mesoderm	Heart	0	0.0666667	0.0648903	0
Mm Hs	MYOM2	Cardiomyocytes	NA	0.004	myomesin 2	protein-coding gene	1	Mesoderm	Heart	0	0.483333	0.0648496	0.000193237
Mm Hs	MYOM1	Cardiomyocytes	NA	0.003	myomesin 1	protein-coding gene	NA	Mesoderm	Heart	0	0.616667	0.0648496	0.00167472
Mm	COX8B	Cardiomyocytes	NA	0.004	cytochrome c oxidase subunit 8B	protein coding gene	NA	Mesoderm	Heart	0	0.85	0.0648496	0.00115942
Mm Hs	PDLIM5	Cardiomyocytes	LIM|Enh	0.041	PDZ and LIM domain 5	protein-coding gene	1	Mesoderm	Heart	0	0.75	0.0648496	0.0294364
Mm Hs	MYH7	Cardiomyocytes	CMD1S|CMH1|MPD1	0.001	myosin heavy chain 7	protein-coding gene	1	Mesoderm	Heart	0	0.383333	0.0647392	0.000257649
Mm Hs	PLN	Cardiomyocytes	CMD1P	0.006	phospholamban	protein-coding gene	1	Mesoderm	Heart	0	0.833333	0.0646985	0.00154589
Mm Hs	TCAP	Cardiomyocytes	T-cap|TELE|telethonin|CMD1N|LGMD2G	0.003	titin-cap	protein-coding gene	1	Mesoderm	Heart	0	0	0.0645363	0
Mm Hs	SORBS2	Cardiomyocytes	ARGBP2|KIAA0777	0.046	sorbin and SH3 domain containing 2	protein-coding gene	1	Mesoderm	Heart	0	0	0.0644346	0
Mm Hs	RYR2	Cardiomyocytes	ARVC2|VTSIP|ARVD2	0.008	ryanodine receptor 2	protein-coding gene	1	Mesoderm	Heart	0	0	0.0642812	0
Mm Hs	OBSCN	Cardiomyocytes	KIAA1556|UNC89|KIAA1639|ARHGEF30	0.002	obscurin, cytoskeletal calmodulin and titin-interacting RhoGEF	protein-coding gene	NA	Mesoderm	Heart	0	0.683333	0.0642633	6.44122e-05
Mm Hs	ACTC1	Cardiomyocytes	CMD1R|ACTC	0.011	actin, alpha, cardiac muscle 1	protein-coding gene	1	Mesoderm	Heart	0	1	0.0642231	0.00463768
Mm Hs	MYL3	Cardiomyocytes	CMH8|VLC1|MLC1V|MLC1SB	0.008	myosin light chain 3	protein-coding gene	1	Mesoderm	Heart	0	0.933333	0.0642231	0.00599034
Mm Hs	CORO6	Cardiomyocytes	FLJ14871	0.001	coronin 6	protein-coding gene	NA	Mesoderm	Heart	0	0.183333	0.0641643	0.000644122
Mm Hs	PDE4D	Cardiomyocytes	DPDE3	0.021	phosphodiesterase 4D	protein-coding gene	1	Mesoderm	Heart	0	0.15	0.0641643	0.0214493
Mm Hs	NEXN	Cardiomyocytes	nexilin|NELIN	0.014	nexilin F-actin binding protein	protein-coding gene	1	Mesoderm	Heart	0	0.733333	0.0641066	0.0100483
Mm	MHRT	Cardiomyocytes	Myheart	0.001	myosin heavy chain associated RNA transcript	non-coding RNA	1	Mesoderm	Heart	0	0.233333	0.0640379	0.00057971
Mm Hs	FHL2	Cardiomyocytes	SLIM3|DRAL	0.043	four and a half LIM domains 2	protein-coding gene	1	Mesoderm	Heart	0	0.85	0.0640331	0.0254428
Mm Hs	MYBPC3	Cardiomyocytes	MYBP-C|CMH4	0.003	myosin binding protein C, cardiac	protein-coding gene	1	Mesoderm	Heart	0	0.833333	0.0638365	0.000128824
Mm Hs	MYH6	Cardiomyocytes	NA	0.003	myosin heavy chain 6	protein-coding gene	1	Mesoderm	Heart	0	0.883333	0.0637964	6.44122e-05
Mm Hs	TTN	Cardiomyocytes	CMPD4|FLJ32040|TMD|CMH9|LGMD2J|MYLK5|CMD1G	0.007	titin	protein-coding gene	1	Mesoderm	Heart	0	0	0.0637953	0
Mm Hs	GPIHBP1	Cardiomyocytes	LOC338328|GPI-HBP1	0.017	glycosylphosphatidylinositol anchored high density lipoprotein binding protein 1	protein-coding gene	1	Mesoderm	Heart	0	0.0666667	0.0637363	0.0194525
Mm Hs	AQP1	Cardiomyocytes	CHIP28|CO	0.037	aquaporin 1 (Colton blood group)	protein-coding gene	1	Mesoderm	Heart	0	0.0666667	0.0637084	0.0423833
Mm Hs	DMD	Cardiomyocytes	DXS142|DXS164|DXS206|DXS230|DXS239|DXS268|DXS269|DXS270|DXS272|MRX85	0.012	dystrophin	protein-coding gene	NA	Mesoderm	Heart	0	0.116667	0.0635965	0.013913
Mm Hs	MFN2	Cardiomyocytes	CPRP1|KIAA0214|MARF|CMT2A2	0.016	mitofusin 2	protein-coding gene	1	Mesoderm	Heart	0	0.416667	0.0635965	0.0162963
Mm Hs	ASB2	Cardiomyocytes	ASB-2	0.005	ankyrin repeat and SOCS box containing 2	protein-coding gene	1	Mesoderm	Heart	0	0.366667	0.0635965	0.00483092
Mm Hs	ART3	Cardiomyocytes	NA	0.021	ADP-ribosyltransferase 3	protein-coding gene	1	Mesoderm	Heart	0	0.25	0.0635965	0.0222222
Mm Hs	RRAD	Cardiomyocytes	REM3|RAD	0.007	RRAD, Ras related glycolysis inhibitor and calcium channel regulator	protein-coding gene	1	Mesoderm	Heart	0	0	0.0635551	0
Mm Hs	ADPRHL1	Cardiomyocytes	NA	0.002	ADP-ribosylhydrolase like 1	protein-coding gene	NA	Mesoderm	Heart	0	0.516667	0.063522	0.000193237
Mm Hs	JPH2	Cardiomyocytes	JP-2	0.002	junctophilin 2	protein-coding gene	1	Mesoderm	Heart	0	0.333333	0.0635022	0.00186795
Mm Hs	PYGM	Cardiomyocytes	NA	0.002	glycogen phosphorylase, muscle associated	protein-coding gene	NA	Mesoderm	Heart	0	0.333333	0.0634715	0.00161031
Mm Hs	HSPB7	Cardiomyocytes	cvHSP	0.004	heat shock protein family B (small) member 7	protein-coding gene	1	Mesoderm	Heart	0	0.683333	0.0632868	0.00109501
Mm Hs	MYOZ2	Cardiomyocytes	FATZ-2|C4orf5	0.002	myozenin 2	protein-coding gene	1	Mesoderm	Heart	0	0.666667	0.0632832	0.000128824
Mm Hs	ENO3	Cardiomyocytes	NA	0.01	enolase 3	protein-coding gene	1	Mesoderm	Heart	0	0.766667	0.0632832	0.00779388
Mm Hs	TRDN	Cardiomyocytes	NA	0.004	triadin	protein-coding gene	1	Mesoderm	Heart	0	0	0.0632832	0
Mm Hs	ACTN2	Cardiomyocytes	NA	0.005	actinin alpha 2	protein-coding gene	1	Mesoderm	Heart	0	0.7	0.0632832	0.00380032
Mm Hs	TNNI1	Cardiomyocytes	NA	0.009	troponin I1, slow skeletal type	protein-coding gene	1	Mesoderm	Heart	0	0	0.0632075	0
Mm Hs	SMPX	Cardiomyocytes	DFNX4|DFN6	0.006	small muscle protein X-linked	protein-coding gene	1	Mesoderm	Heart	0	0	0.0628338	0
Mm Hs	MYL7	Cardiomyocytes	MYLC2A|MYL2A	0.009	myosin light chain 7	protein-coding gene	1	Mesoderm	Heart	0	0.566667	0.0626959	0.00470209
Mm Hs	TBX20	Cardiomyocytes	NA	0.004	T-box 20	protein-coding gene	1	Mesoderm	Heart	0	0	0.0623434	0
Mm Hs	TRIM63	Cardiomyocytes	MURF-1|IRF|SMRZ|RNF28	0.002	tripartite motif containing 63	protein-coding gene	1	Mesoderm	Heart	0	0	0.0623434	0
Mm Hs	MB	Cardiomyocytes	PVALB	0.001	myoglobin	protein-coding gene	1	Mesoderm	Heart	0	0.0666667	0.0623418	6.44122e-05
Mm Hs	CTGF	Cardiomyocytes	IGFBP8|CCN2	0.028	connective tissue growth factor	protein-coding gene	1	Mesoderm	Heart	0	0.05	0.0623174	0.0123027
Mm Hs	MYL4	Cardiomyocytes	AMLC|GT1|PRO1957	0.016	myosin light chain 4	protein-coding gene	1	Mesoderm	Heart	0	0.416667	0.0622025	0.00856683
Mm Hs	LOX	Cardiomyocytes	NA	0.017	lysyl oxidase	protein-coding gene	1	Mesoderm	Heart	0	0	0.0621469	0.0169404
Mm Hs	CTNNB1	Cardiomyocytes	beta-catenin|armadillo|CTNNB	0.052	catenin beta 1	protein-coding gene	1	Mesoderm	Heart	0	0.0333333	0.0621451	0.0113366
Mm Hs	CPT1A	Cardiomyocytes	CPT1-L|L-CPT1	0.011	carnitine palmitoyltransferase 1A	protein-coding gene	1	Mesoderm	Heart	0	0	0.0621451	0.0117874
Mm Hs	SOX18	Cardiomyocytes	NA	0.012	SRY-box 18	protein-coding gene	1	Mesoderm	Heart	0	0	0.0620301	0
Mm Hs	NOTCH1	Cardiomyocytes	TAN1	0.007	notch 1	protein-coding gene	1	Mesoderm	Heart	0	0	0.0620082	0.00766506
Mm Hs	SLN	Cardiomyocytes	MGC12301|MGC125854|MGC125855	0.003	sarcolipin	protein-coding gene	1	Mesoderm	Heart	0	0	0.0618719	0
Mm Hs	CSRP3	Cardiomyocytes	CMD1M	0.005	cysteine and glycine rich protein 3	protein-coding gene	1	Mesoderm	Heart	0	0.916667	0.0617168	0.00289855
Mm Hs	TXLNB	Cardiomyocytes	DKFZp451A175|MDP77|dJ522B19.2|C6orf198	0.001	taxilin beta	protein-coding gene	1	Mesoderm	Heart	0	0	0.0616683	0
Mm Hs	ATP2A2	Cardiomyocytes	SERCA2|ATP2B|DAR	0.144	ATPase sarcoplasmic/endoplasmic reticulum Ca2+ transporting 2	protein-coding gene	1	Mesoderm	Heart	0	0.85	0.0615191	0.162383
Mm Hs	CKM	Cardiomyocytes	CKMM	0.003	creatine kinase, M-type	protein-coding gene	1	Mesoderm	Heart	0	0.766667	0.0614507	0.000386473
Mm Hs	CKB	Cardiomyocytes	CKBB	0.469	creatine kinase B	protein-coding gene	1	Mesoderm	Heart	0	0.05	0.0614228	0.524638
Mm Hs	CXCR4	Cardiomyocytes	LESTR|NPY3R|HM89|NPYY3R|D2S201E|fusin|HSY3RR|CD184	0.04	C-X-C motif chemokine receptor 4	protein-coding gene	1	Mesoderm	Heart	0	0	0.0614228	0.00882448
Hs	IL11RA	Cardiomyocytes	NA	0.004	interleukin 11 receptor subunit alpha	protein-coding gene	1	Mesoderm	Heart	0	0	0.0614035	0
Mm Hs	MITF	Cardiomyocytes	MI|bHLHe32|WS2A|WS2	0.004	melanogenesis associated transcription factor	protein-coding gene	1	Mesoderm	Heart	0	0.0333333	0.0614035	0.00328502
Mm Hs	ZFPM2	Cardiomyocytes	FOG2|hFOG-2|ZNF89B|ZC2HC11B	0	zinc finger protein, FOG family member 2	protein-coding gene	1	Mesoderm	Heart	0	0	0.0614035	0
Mm Hs	BDNF	Cardiomyocytes	NA	0.012	brain derived neurotrophic factor	protein-coding gene	1	Mesoderm	Heart	0	0	0.0614035	0.0146216
Mm Hs	GJA5	Cardiomyocytes	CX40	0.002	gap junction protein alpha 5	protein-coding gene	1	Mesoderm	Heart	0	0.15	0.0614035	0.00109501
Mm Hs	FMOD	Cardiomyocytes	SLRR2E	0.009	fibromodulin	protein-coding gene	1	Mesoderm	Heart	0	0	0.0611794	0.00914654
Mm Hs	MTTP	Cardiomyocytes	MTP	0.014	microsomal triglyceride transfer protein	protein-coding gene	1	Mesoderm	Heart	0	0	0.061166	0.0151369
Mm Hs	SLC5A1	Cardiomyocytes	D22S675|NAGT|SGLT1	0.011	solute carrier family 5 member 1	protein-coding gene	1	Mesoderm	Heart	0	0	0.0611534	0
Mm Hs	ADIPOQ	Cardiomyocytes	ACRP30|AdipoQ|apM1|GBP28|adiponectin|ACDC	0.004	adiponectin, C1Q and collagen domain containing	protein-coding gene	1	Mesoderm	Heart	0	0	0.0610639	0.00457327
Mm Hs	TRPV1	Cardiomyocytes	NA	0.001	transient receptor potential cation channel subfamily V member 1	protein-coding gene	1	Mesoderm	Heart	0	0	0.0610191	0
Mm Hs	HAMP	Cardiomyocytes	LEAP-1|HEPC|HFE2B|LEAP1	0.002	hepcidin antimicrobial peptide	protein-coding gene	1	Mesoderm	Heart	0	0	0.0608532	0.00231884
Mm Hs	SGPL1	Cardiomyocytes	SPL	0.034	sphingosine-1-phosphate lyase 1	protein-coding gene	1	Mesoderm	Heart	0	0	0.0605965	0
Mm Hs	HMGB2	Cardiomyocytes	HMG2	0.279	high mobility group box 2	protein-coding gene	1	Mesoderm	Heart	0	0.0666667	0.0605196	0.262866
Mm Hs	STC1	Cardiomyocytes	STC	0.005	stanniocalcin 1	protein-coding gene	1	Mesoderm	Heart	0	0	0.0605016	0
Mm Hs	FGF23	Cardiomyocytes	NA	0	fibroblast growth factor 23	protein-coding gene	1	Mesoderm	Heart	0	0	0.0604637	6.44122e-05
Mm Hs	STRN	Cardiomyocytes	PPP2R6A|STRN1	0.018	striatin	protein-coding gene	1	Mesoderm	Heart	0	0	0.0604637	0
Mm Hs	HEY2	Cardiomyocytes	bHLHb32|HERP1|HESR2	0.004	hes related family bHLH transcription factor with YRPW motif 2	protein-coding gene	1	Mesoderm	Heart	0	0	0.0604637	0.00154589
Mm Hs	ADIPOR1	Cardiomyocytes	PAQR1|ACDCR1	0.206	adiponectin receptor 1	protein-coding gene	1	Mesoderm	Heart	0	0.316667	0.0604637	0.222093
Mm Hs	ADIPOR2	Cardiomyocytes	PAQR2|ACDCR2	0.034	adiponectin receptor 2	protein-coding gene	1	Mesoderm	Heart	0	0.0333333	0.0603964	0.0351047
Mm Hs	PDE1A	Cardiomyocytes	NA	0.018	phosphodiesterase 1A	protein-coding gene	1	Mesoderm	Heart	0	0	0.0602219	0.0177134
Mm Hs	BMP4	Cardiomyocytes	BMP2B	0.019	bone morphogenetic protein 4	protein-coding gene	1	Mesoderm	Heart	0	0	0.0601504	0.0166828
Mm Hs	CASQ2	Cardiomyocytes	PDIB2	0.003	calsequestrin 2	protein-coding gene	1	Mesoderm	Heart	0	0.483333	0.0598746	0.0021256
Mm Hs	TPM1	Cardiomyocytes	C15orf13|CMH3	0.253	tropomyosin 1	protein-coding gene	1	Mesoderm	Heart	0	0	0.0598558	0
Mm Hs	SSTR2	Cholangiocytes	NA	0.028	somatostatin receptor 2	protein-coding gene	1	Endoderm	Liver	0	0	0.0598371	0
Mm Hs	SLC4A2	Cholangiocytes	HKB3|BND3L|NBND3|EPB3L1	0.007	solute carrier family 4 member 2	protein-coding gene	1	Endoderm	Liver	0	0	0.0596968	0
Mm Hs	SCTR	Cholangiocytes	NA	0	secretin receptor	protein-coding gene	1	Endoderm	Liver	0	0	0.0596728	0
Mm Hs	KRT7	Cholangiocytes	CK7|K2C7	0.056	keratin 7	protein-coding gene	1	Endoderm	Liver	0.32	1	0.0596728	0.0472951
Mm Hs	KCNN2	Cholangiocytes	KCa2.2|hSK2	0.003	potassium calcium-activated channel subfamily N member 2	protein-coding gene	1	Endoderm	Liver	0	0	0.0596359	0.00436373
Mm Hs	ITGB4	Cholangiocytes	CD104	0.013	integrin subunit beta 4	protein-coding gene	1	Endoderm	Liver	0.0533333	0	0.059588	0.0136687
Mm Hs	GGT6	Cholangiocytes	FLJ90165	0.003	gamma-glutamyltransferase 6	protein-coding gene	1	Endoderm	Liver	0.12	0	0.0595441	0.00211769
Mm Hs	CFTR	Cholangiocytes	ABC35|TNR-CFTR|CFTR/MRP|CF|ABCC7	0.003	cystic fibrosis transmembrane conductance regulator	protein-coding gene	1	Endoderm	Liver	0.12	0	0.0595238	0.00288776
Mm Hs	CCKBR	Cholangiocytes	NA	0	cholecystokinin B receptor	protein-coding gene	1	Endoderm	Liver	0	0	0.0592477	0.000128345
Mm Hs	AQP4	Cholangiocytes	MIWC	0.024	aquaporin 4	protein-coding gene	1	Endoderm	Liver	0	0	0.0592477	0.029391
Mm Hs	AQP1	Cholangiocytes	CHIP28|CO	0.037	aquaporin 1 (Colton blood group)	protein-coding gene	1	Endoderm	Liver	0.04	0	0.0592105	0.0424822
Mm Hs	PIGR	Cholangiocytes	NA	0.031	polymeric immunoglobulin receptor	protein-coding gene	1	Endoderm	Liver	0.706667	1	0.0592105	0.029006
Mm Hs	GGT1	Cholangiocytes	D22S672|D22S732|CD224	0.01	gamma-glutamyltransferase 1	protein-coding gene	1	Endoderm	Liver	0	0	0.0592105	0.0121928
Mm Hs	JAG1	Cholangiocytes	AHD|AWS|HJ1|CD339|AGS|JAGL1	0.027	jagged 1	protein-coding gene	1	Endoderm	Liver	0.04	0	0.0592105	0.0284284
Mm Hs	GPBAR1	Cholangiocytes	BG37|TGR5|M-BAR|GPCR19|GPR131|MGC40597	0.001	G protein-coupled bile acid receptor 1	protein-coding gene	1	Endoderm	Liver	0	0	0.0592105	0
Mm Hs	GGT7	Cholangiocytes	D20S101|dJ18C9.2|GGTL5|GGTL3	0.007	gamma-glutamyltransferase 7	protein-coding gene	1	Endoderm	Liver	0	0	0.0590651	0.00847077
Mm Hs	KRT19	Cholangiocytes	K19|CK19|K1CS|MGC15366	0.088	keratin 19	protein-coding gene	1	Endoderm	Liver	0.92	1	0.0589342	0.0653276
Mm Hs	ONECUT2	Cholangiocytes	OC-2	0.012	one cut homeobox 2	protein-coding gene	1	Endoderm	Liver	0	0.5	0.0588972	0.0130912
Mm Hs	ALPL	Cholangiocytes	TNSALP|TNALP|TNAP|HOPS	0.009	alkaline phosphatase, liver/bone/kidney	protein-coding gene	1	Endoderm	Liver	0	0	0.0588972	0.0105243
Mm Hs	HNF1B	Cholangiocytes	LFB3|VHNF1|HNF1beta|MODY5|TCF2	0.005	HNF1 homeobox B	protein-coding gene	1	Endoderm	Liver	0	0	0.0587472	0.00462042
Mm Hs	ALB	Cholangiocytes	NA	0.008	albumin	protein-coding gene	1	Endoderm	Liver	0.0133333	0	0.0586943	0.00378618
Mm Hs	AGR2	Cholangiocytes	XAG-2|HAG-2|PDIA17	0.024	anterior gradient 2, protein disulphide isomerase family member	protein-coding gene	1	Endoderm	Liver	0.866667	0.5	0.0586371	0.0124495
Mm	MUC3	Cholangiocytes	NA	0.01	mucin 3, intestinal	protein coding gene	1	Endoderm	Liver	0	0	0.0586207	0.0125136
Mm Hs	TFF3	Cholangiocytes	HITF|ITF	0.022	trefoil factor 3	protein-coding gene	1	Endoderm	Liver	0.56	0	0.058584	0
Mm Hs	TFF1	Cholangiocytes	D21S21|pS2|pNR-2|HP1.A|BCEI	0.006	trefoil factor 1	protein-coding gene	1	Endoderm	Liver	0.253333	0	0.0585141	0
Mm Hs	SOX9	Cholangiocytes	SRA1|CMD1|CMPD1	0.086	SRY-box 9	protein-coding gene	1	Endoderm	Liver	0.12	0	0.0584354	0
Mm Hs	EPCAM	Cholangiocytes	Ly74|TROP1|GA733-2|EGP34|EGP40|EGP-2|KSA|CD326|Ep-CAM|HEA125|KS1/4|MK-1|MH99|MOC31|323/A3|17-1A|TACST-1|CO-17A|M4S1|MIC18|TACSTD1	0.117	epithelial cell adhesion molecule	protein-coding gene	1	Endoderm	Liver	0.653333	1	0.0584334	0.104088
Mm Hs	CLDN4	Cholangiocytes	CPE-R|WBSCR8|hCPE-R|CPETR|CPETR1	0.047	claudin 4	protein-coding gene	1	Endoderm	Liver	0.88	0.5	0.0582707	0.0286209
Mm Hs	MMP7	Cholangiocytes	PUMP-1|MPSL1	0.007	matrix metallopeptidase 7	protein-coding gene	1	Endoderm	Liver	0.2	0	0.0582707	0.00365783
Mm Hs	TFF2	Cholangiocytes	SML1	0.002	trefoil factor 2	protein-coding gene	1	Endoderm	Liver	0	0	0.0582707	0
Mm Hs	SCGB3A1	Cholangiocytes	UGRP2|HIN-1|HIN1|LU105|PnSP-2	0.006	secretoglobin family 3A member 1	protein-coding gene	1	Endoderm	Liver	0.173333	0	0.0582707	0
Mm Hs	FXYD2	Cholangiocytes	MGC12372|ATP1G1|HOMG2	0.025	FXYD domain containing ion transport regulator 2	protein-coding gene	1	Endoderm	Liver	0	0	0.0582707	0.0306103
Mm Hs	DEFB1	Cholangiocytes	HBD-1|DEFB-1|DEFB101|HBD1|BD1|MGC51822	0.009	defensin beta 1	protein-coding gene	1	Endoderm	Liver	0.08	0	0.0579163	0.00532632
Hs	CD24	Cholangiocytes	CD24A	0.039	CD24 molecule	protein-coding gene	1	Endoderm	Liver	0.64	0	0.0576802	0
Mm Hs	LCN2	Cholangiocytes	NGAL|24p3	0.043	lipocalin 2	protein-coding gene	1	Endoderm	Liver	0.506667	0	0.0576425	0.0417763
Mm Hs	CXCL1	Cholangiocytes	SCYB1|GROa|MGSA-a|NAP-3|MGSA|GRO1|FSP	0.032	C-X-C motif chemokine ligand 1	protein-coding gene	1	Endoderm	Liver	0.32	0	0.0576314	0.0305461
Hs	CXCL6	Cholangiocytes	GCP-2|CKA-3|SCYB6	0.001	C-X-C motif chemokine ligand 6	protein-coding gene	1	Endoderm	Liver	0.0533333	0	0.0573308	0
Mm Hs	LGALS2	Cholangiocytes	HL14	0.032	galectin 2	protein-coding gene	1	Endoderm	Liver	0.133333	1	0.0571623	0.0306745
Mm Hs	TACSTD2	Cholangiocytes	TROP2|GA733-1|EGP-1|M1S1	0.033	tumor associated calcium signal transducer 2	protein-coding gene	1	Endoderm	Liver	0.346667	0	0.0571429	0
Mm Hs	ELF3	Cholangiocytes	ESE-1|ERT|ESX	0.048	E74 like ETS transcription factor 3	protein-coding gene	1	Endoderm	Liver	0.893333	1	0.0570978	0.0333697
Mm Hs	SPP1	Cholangiocytes	BSPI|ETA-1|BNSP|OPN	0.057	secreted phosphoprotein 1	protein-coding gene	1	Endoderm	Liver	0.04	0	0.0569948	0
Mm Hs	MUC5B	Cholangiocytes	MG1	0.002	mucin 5B, oligomeric mucus/gel-forming	protein-coding gene	1	Endoderm	Liver	0.213333	0	0.0569361	0.00051338
Mm Hs	LGALS4	Cholangiocytes	GAL4	0.032	galectin 4	protein-coding gene	1	Endoderm	Liver	0.613333	1	0.0569361	0.0306103
Mm Hs	CHAT	Cholinergic neurons	NA	0.001	choline O-acetyltransferase	protein-coding gene	1	Ectoderm	Brain	0	0	0.0568615	0.00160411
Mm Hs	SLC18A3	Cholinergic neurons	VACHT	0.002	solute carrier family 18 member A3	protein-coding gene	1	Ectoderm	Brain	0	0	0.056811	0
Mm Hs	ACHE	Cholinergic neurons	YT	0.016	acetylcholinesterase (Cartwright blood group)	protein-coding gene	1	Ectoderm	Brain	0	0	0.0567823	0.0195701
Mm Hs	SLC5A7	Cholinergic neurons	hCHT|CHT1	0.002	solute carrier family 5 member 7	protein-coding gene	1	Ectoderm	Brain	0	0	0.0567398	0
Mm Hs	TAC1	Cholinergic neurons	NPK|TAC2|NKNA	0.01	tachykinin precursor 1	protein-coding gene	1	Ectoderm	Brain	0	0	0.056722	0
Mm Hs	BRCA1	Cholinergic neurons	RNF53|PPP1R53|FANCS	0.007	BRCA1, DNA repair associated	protein-coding gene	1	Ectoderm	Brain	0	0	0.0567043	0.00121912
Mm Hs	ACLY	Cholinergic neurons	ATPCL|CLATP|ACL	0.087	ATP citrate lyase	protein-coding gene	1	Ectoderm	Brain	0	0	0.0567043	0.0922682
Mm Hs	PRG4	Chondrocytes	JCAP|SZP|HAPO|bG174L6.2|FLJ32635|CACP	0.004	proteoglycan 4	protein-coding gene	1	Mesoderm	Connective tissue	0	0.3	0.0567043	0.00385728
Mm Hs	TNC	Chondrocytes	MGC167029|HXB|DFNA56	0.033	tenascin C	protein-coding gene	1	Mesoderm	Connective tissue	0	0	0.0567043	0
Mm Hs	CRTAC1	Chondrocytes	FLJ10320|CEP-68|ASPIC1	0.005	cartilage acidic protein 1	protein-coding gene	1	Mesoderm	Connective tissue	0	0	0.0567043	0.00655738
Mm Hs	CREB3L2	Chondrocytes	BBF2H7|TCAG_1951439	0.025	cAMP responsive element binding protein 3 like 2	protein-coding gene	1	Mesoderm	Connective tissue	0	0.166667	0.0567043	0.0234651
Mm Hs	RUNX2	Chondrocytes	AML3|PEBP2A1|PEBP2aA1|CCD|CBFA1|CCD1	0.008	runt related transcription factor 2	protein-coding gene	1	Mesoderm	Connective tissue	0	0	0.0566038	0
Mm Hs	ACAN	Chondrocytes	CSPGCP|CSPG1|AGC1	0.002	aggrecan	protein-coding gene	1	Mesoderm	Connective tissue	0	0.766667	0.0566038	0.000450016
Mm Hs	COL2A1	Chondrocytes	STL1|SEDC|AOM	0.009	collagen type II alpha 1 chain	protein-coding gene	1	Mesoderm	Connective tissue	0	0.966667	0.0564617	0.00514304
Mm Hs	COMP	Chondrocytes	THBS5|PSACH|EDM1|EPD1	0.005	cartilage oligomeric matrix protein	protein-coding gene	1	Mesoderm	Connective tissue	0	0.933333	0.056391	0.00302154
Mm Hs	MATN3	Chondrocytes	EDM5|HOA	0.001	matrilin 3	protein-coding gene	1	Mesoderm	Connective tissue	0	0.4	0.056391	0
Mm Hs	RUNX3	Chondrocytes	AML2|PEBP2A3|CBFA3	0.018	runt related transcription factor 3	protein-coding gene	1	Mesoderm	Connective tissue	0	0	0.0563472	0
Mm Hs	SOX6	Chondrocytes	NA	0.017	SRY-box 6	protein-coding gene	1	Mesoderm	Connective tissue	0	0	0.0563472	0
Mm Hs	BMP2	Chondrocytes	BMP2A	0.008	bone morphogenetic protein 2	protein-coding gene	1	Mesoderm	Connective tissue	0	0.266667	0.0563425	0.00726455
Mm Hs	CTNNB1	Chondrocytes	beta-catenin|armadillo|CTNNB	0.052	catenin beta 1	protein-coding gene	NA	Mesoderm	Connective tissue	0	0.0333333	0.0562363	0.011379
Mm Hs	FGF18	Chondrocytes	FGF-18|ZFGF5	0.001	fibroblast growth factor 18	protein-coding gene	1	Mesoderm	Connective tissue	0	0	0.0562186	0.000707168
Mm Hs	GLI3	Chondrocytes	PAP-A|PAPA1|PAPB|ACLS|PPDIV|GCPS|PHS	0.003	GLI family zinc finger 3	protein-coding gene	1	Mesoderm	Connective tissue	0	0	0.0561576	0.00218579
Mm Hs	PBX3	Chondrocytes	NA	0.009	PBX homeobox 3	protein-coding gene	1	Mesoderm	Connective tissue	0	0	0.0561337	0.00874317
Mm Hs	PTHLH	Chondrocytes	PTHRP	0.002	parathyroid hormone like hormone	protein-coding gene	1	Mesoderm	Connective tissue	0	0	0.0560953	0.00244294
Mm Hs	SMO	Chondrocytes	FZD11|SMOH	0.005	smoothened, frizzled class receptor	protein-coding gene	1	Mesoderm	Connective tissue	0	0	0.0560777	0
Mm Hs	STAT1	Chondrocytes	STAT91|ISGF-3	0.034	signal transducer and activator of transcription 1	protein-coding gene	1	Mesoderm	Connective tissue	0	0	0.0560777	0
Mm Hs	MMP13	Chondrocytes	CLG3	0.003	matrix metallopeptidase 13	protein-coding gene	1	Mesoderm	Connective tissue	0	0	0.0559397	0.00334298
Mm Hs	VEGFA	Chondrocytes	VEGF-A|VPF|VEGF	0.021	vascular endothelial growth factor A	protein-coding gene	1	Mesoderm	Connective tissue	0	0	0.0557644	0
Mm Hs	MATN1	Chondrocytes	CRTM|CMP	0	matrilin 1	protein-coding gene	1	Mesoderm	Connective tissue	0	0.3	0.0557644	6.4288e-05
Mm Hs	COL9A1	Chondrocytes	NA	0.006	collagen type IX alpha 1 chain	protein-coding gene	1	Mesoderm	Connective tissue	0	0.866667	0.0557315	0.00469302
Mm Hs	COL10A1	Chondrocytes	NA	0	collagen type X alpha 1 chain	protein-coding gene	1	Mesoderm	Connective tissue	0	0.0666667	0.0556779	0
Mm Hs	IGF2	Chondrocytes	FLJ44734|IGF-II|C11orf43	0.013	insulin like growth factor 2	protein-coding gene	1	Mesoderm	Connective tissue	0	0	0.055461	0.000900032
Mm Hs	MIA	Chondrocytes	CD-RAP	0.003	MIA SH3 domain containing	protein-coding gene	1	Mesoderm	Connective tissue	0	0.0333333	0.0554511	0.0043073
Mm Hs	SDC3	Chondrocytes	N-syndecan|SYND3	0.007	syndecan 3	protein-coding gene	1	Mesoderm	Connective tissue	0	0	0.0554148	0
Mm Hs	EMP1	Chondrocytes	TMP|CL-20	0.076	epithelial membrane protein 1	protein-coding gene	1	Mesoderm	Connective tissue	0	0.766667	0.0553756	0.067631
Mm Hs	COL6A1	Chondrocytes	NA	0.063	collagen type VI alpha 1 chain	protein-coding gene	NA	Mesoderm	Connective tissue	0	0.8	0.0552268	0.0541305
Mm Hs	CYTL1	Chondrocytes	C17|C4orf4	0.012	cytokine like 1	protein-coding gene	1	Mesoderm	Connective tissue	0	0.933333	0.0551378	0.00623594
Mm Hs	LCN2	Chondrocytes	NGAL|24p3	0.043	lipocalin 2	protein-coding gene	1	Mesoderm	Connective tissue	0	0.0666667	0.0549623	0.0417229
None	AC159092.1	Chondrocytes	NA	0.031	NA	NA	NA	Mesoderm	Connective tissue	0	0.833333	0.0549487	0.0372228
Mm Hs	LUM	Chondrocytes	SLRR2D|LDC	0.051	lumican	protein-coding gene	1	Mesoderm	Connective tissue	0	0.666667	0.0549451	0.0415301
Mm Hs	GADD45B	Chondrocytes	GADD45BETA|DKFZP566B133|MYD118	0.108	growth arrest and DNA damage inducible beta	protein-coding gene	1	Mesoderm	Connective tissue	0	0.766667	0.0548377	0.0899389
Mm Hs	SCRG1	Chondrocytes	SCRG-1	0.037	stimulator of chondrogenesis 1	protein-coding gene	1	Mesoderm	Connective tissue	0	0	0.0548246	0
Mm Hs	HAPLN1	Chondrocytes	CRTL1	0.009	hyaluronan and proteoglycan link protein 1	protein-coding gene	NA	Mesoderm	Connective tissue	0	0.966667	0.0548246	0.0032144
Mm Hs	COL11A1	Chondrocytes	STL2|CO11A1|COLL6	0.009	collagen type XI alpha 1 chain	protein-coding gene	NA	Mesoderm	Connective tissue	0	1	0.0548246	0.00681453
Mm Hs	S100A9	Chondrocytes	MIF|NIF|LIAG|MRP14|MAC387|CGLB|CAGB	0.061	S100 calcium binding protein A9	protein-coding gene	1	Mesoderm	Connective tissue	0	0	0.0548246	0
Mm Hs	CHAD	Chondrocytes	SLRR4A	0.002	chondroadherin	protein-coding gene	1	Mesoderm	Connective tissue	0	0.833333	0.0546379	0.00135005
Mm Hs	COL9A3	Chondrocytes	EDM3|FLJ90759|DJ885L7.4.1	0.019	collagen type IX alpha 3 chain	protein-coding gene	NA	Mesoderm	Connective tissue	0	0.933333	0.0546177	0.0181292
Mm Hs	DLK1	Chondrocytes	FA1|pG2|Pref-1|ZOG|Delta1	0.055	delta like non-canonical Notch ligand 1	protein-coding gene	1	Mesoderm	Connective tissue	0	0.533333	0.0545626	0.0570878
Mm Hs	S100A8	Chondrocytes	P8|CGLA|CAGA	0.064	S100 calcium binding protein A8	protein-coding gene	1	Mesoderm	Connective tissue	0	0	0.0545278	0
Mm Hs	CHODL	Chondrocytes	FLJ12627|PRED12|MT75|C21orf68	0.004	chondrolectin	protein-coding gene	1	Mesoderm	Connective tissue	0	0	0.0545113	0.0043073
Mm Hs	ATF4	Chondrocytes	TAXREB67|CREB-2|TXREB	0.35	activating transcription factor 4	protein-coding gene	1	Mesoderm	Connective tissue	0	0.9	0.0542587	0.337512
Hs	SHOX	Chondrocytes	PHOG|GCFX|SHOXY	0	short stature homeobox	protein-coding gene	1	Mesoderm	Connective tissue	NA	NA	0.0542188	NA
Mm Hs	MGP	Chondrocytes	NA	0.082	matrix Gla protein	protein-coding gene	1	Mesoderm	Connective tissue	0	1	0.0541653	0.071424
Mm Hs	TCF4	Chondrocytes	SEF2-1B|ITF2|bHLHb19|E2-2	0.394	transcription factor 4	protein-coding gene	1	Mesoderm	Connective tissue	0	0	0.054088	0
Mm Hs	VDR	Chondrocytes	NR1I1|PPP1R163	0.011	vitamin D receptor	protein-coding gene	1	Mesoderm	Connective tissue	0	0	0.0540803	0
Mm Hs	ATRX	Chondrocytes	XH2|XNP|RAD54|JMS|MRX52	0.408	ATRX, chromatin remodeler	protein-coding gene	1	Mesoderm	Connective tissue	0	0.0333333	0.0540803	0.454195
Mm Hs	NOG	Chondrocytes	SYNS1	0.002	noggin	protein-coding gene	1	Mesoderm	Connective tissue	0	0	0.0539432	0.00122147
Mm Hs	AGER	Chondrocytes	SCARJ1	0.011	advanced glycosylation end-product specific receptor	protein-coding gene	1	Mesoderm	Connective tissue	0	0	0.0537975	0.0135648
Mm Hs	IL10RA	Chondrocytes	HIL-10R|CDW210A|CD210a|CD210|IL10R	0.011	interleukin 10 receptor subunit alpha	protein-coding gene	1	Mesoderm	Connective tissue	0	0	0.0537598	0.0120861
Mm Hs	TTR	Choroid plexus cells	HsT2651|CTS|PALB|CTS1	0.055	transthyretin	protein-coding gene	1	Ectoderm	Brain	0	0	0.0536218	0
Mm Hs	KL	Choroid plexus cells	NA	0.004	klotho	protein-coding gene	1	Ectoderm	Brain	0	0.956522	0.0535772	0.00334147
Mm Hs	SOSTDC1	Choroid plexus cells	DKFZp564D206|USAG1|DAND7	0.009	sclerostin domain containing 1	protein-coding gene	1	Ectoderm	Brain	0	0	0.0534759	0
Mm Hs	CLIC6	Choroid plexus cells	CLIC5|CLIC1L	0.008	chloride intracellular channel 6	protein-coding gene	1	Ectoderm	Brain	0	1	0.0533752	0.00835368
Mm Hs	SLC4A10	Choroid plexus cells	NBCn2|NCBE	0.009	solute carrier family 4 member 10	protein-coding gene	1	Ectoderm	Brain	0	0	0.0532581	0
Mm Hs	HTR2C	Choroid plexus cells	5-HT2C|5HTR2C|HTR1C	0.002	5-hydroxytryptamine receptor 2C	protein-coding gene	NA	Ectoderm	Brain	0	0.913043	0.0532581	0.000963886
Mm Hs	AQP1	Choroid plexus cells	CHIP28|CO	0.037	aquaporin 1 (Colton blood group)	protein-coding gene	1	Ectoderm	Brain	0	0.869565	0.0532581	0.0412543
Mm Hs	SLC16A2	Choroid plexus cells	XPCT|MCT8|DXS128|AHDS|MRX22	0.023	solute carrier family 16 member 2	protein-coding gene	NA	Ectoderm	Brain	0	0	0.0531948	0
Mm Hs	SLC4A2	Choroid plexus cells	HKB3|BND3L|NBND3|EPB3L1	0.007	solute carrier family 4 member 2	protein-coding gene	NA	Ectoderm	Brain	0	0	0.0529449	0
Mm Hs	SLC4A5	Choroid plexus cells	NBC4	0.002	solute carrier family 4 member 5	protein-coding gene	NA	Ectoderm	Brain	0	0	0.0529257	0
Mm Hs	SLC31A1	Choroid plexus cells	hCTR1|CTR1|COPT1	0.052	solute carrier family 31 member 1	protein-coding gene	NA	Ectoderm	Brain	0	0	0.0528314	0
Mm	CAR12	Choroid plexus cells	NA	0.004	carbonic anhydrase 12	protein coding gene	1	Ectoderm	Brain	0	0.913043	0.0526817	0.00385555
Mm Hs	CLDN2	Choroid plexus cells	NA	0.009	claudin 2	protein-coding gene	NA	Ectoderm	Brain	0	0.782609	0.0526814	0.00931757
Mm Hs	SLC13A4	Choroid plexus cells	SUT-1|SUT1	0.004	solute carrier family 13 member 4	protein-coding gene	NA	Ectoderm	Brain	0	0	0.0525982	0
Mm Hs	SLC29A4	Choroid plexus cells	FLJ34923|ENT4	0.006	solute carrier family 29 member 4	protein-coding gene	NA	Ectoderm	Brain	0	0	0.0520966	0
Mm Hs	PRLR	Choroid plexus cells	NA	0.013	prolactin receptor	protein-coding gene	NA	Ectoderm	Brain	0	0.826087	0.052005	0.012659
Mm Hs	CLDN1	Choroid plexus cells	SEMP1|ILVASC	0.01	claudin 1	protein-coding gene	NA	Ectoderm	Brain	0	0.565217	0.0519395	0.00481943
Mm Hs	SLC2A12	Choroid plexus cells	GLUT12	0.001	solute carrier family 2 member 12	protein-coding gene	NA	Ectoderm	Brain	0	0	0.0518216	0
Mm Hs	WFIKKN2	Choroid plexus cells	WFIKKNRP|WFDC20B	0	WAP, follistatin/kazal, immunoglobulin, kunitz and netrin domain containing 2	protein-coding gene	NA	Ectoderm	Brain	0	0	0.0517572	0
Mm Hs	SLC23A2	Choroid plexus cells	SVCT2|KIAA0238|YSPL2|SLC23A1	0.007	solute carrier family 23 member 2	protein-coding gene	NA	Ectoderm	Brain	0	0	0.0517566	0
Mm Hs	SLC26A11	Choroid plexus cells	NA	0	solute carrier family 26 member 11	protein-coding gene	1	Ectoderm	Brain	0	0	0.0517183	0
Mm Hs	CHMP1A	Choroid plexus cells	KIAA0047|CHMP1|Vps46A|PRSM1|PCOLN3	0.094	charged multivesicular body protein 1A	protein-coding gene	1	Ectoderm	Brain	0	0.0869565	0.0517079	0.100244
Mm Hs	SLC26A4	Chromaffin cells	PDS|DFNB4	0.001	solute carrier family 26 member 4	protein-coding gene	1	Mesoderm	Adrenal glands	0	0	0.0516917	0
Mm Hs	AGRP	Chromaffin cells	Agrt|ART|ASIP2	0.001	agouti related neuropeptide	protein-coding gene	1	Mesoderm	Adrenal glands	0	0	0.0516917	0.00160411
Mm Hs	IGF2	Chromaffin cells	FLJ44734|IGF-II|C11orf43	0.013	insulin like growth factor 2	protein-coding gene	1	Mesoderm	Adrenal glands	0	0	0.0516357	0.0008983
Mm Hs	SNAP25	Chromaffin cells	SNAP-25|RIC-4|RIC4|SEC9|bA416N4.2|dJ1068F16.2|SNAP	0.112	synaptosome associated protein 25	protein-coding gene	1	Mesoderm	Adrenal glands	0	0	0.0516066	0
Mm Hs	SLC18A2	Chromaffin cells	SVMT|SVAT|VMAT2	0.006	solute carrier family 18 member A2	protein-coding gene	1	Mesoderm	Adrenal glands	0	0	0.0515075	0
Mm Hs	SNAPIN	Chromaffin cells	BLOC1S7|BORCS3|SNAPAP	0.056	SNAP associated protein	protein-coding gene	1	Mesoderm	Adrenal glands	0	0	0.0514268	0
Mm Hs	PNMT	Chromaffin cells	PENT	0	phenylethanolamine N-methyltransferase	protein-coding gene	1	Mesoderm	Adrenal glands	0	0	0.0513784	0.000320821
Mm Hs	RAPGEF2	Chromaffin cells	PDZ-GEF1|RA-GEF|DKFZP586O1422|KIAA0313|PDZGEF1	0.003	Rap guanine nucleotide exchange factor 2	protein-coding gene	1	Mesoderm	Adrenal glands	0	0	0.0513784	0
Mm Hs	SERPINE1	Chromaffin cells	PAI|PLANH1|PAI1	0.014	serpin family E member 1	protein-coding gene	1	Mesoderm	Adrenal glands	0	0	0.051378	0
Mm Hs	GJD2	Chromaffin cells	CX36|GJA9	0.005	gap junction protein delta 2	protein-coding gene	1	Mesoderm	Adrenal glands	0	0	0.0512821	0.00500481
Mm Hs	CACNA1D	Chromaffin cells	Cav1.3|CACH3|CACN4|CCHL1A2|CACNL1A2	0.004	calcium voltage-gated channel subunit alpha1 D	protein-coding gene	1	Mesoderm	Adrenal glands	0	0	0.0511687	0.00494065
Mm Hs	PIK3C2A	Chromaffin cells	PI3K-C2alpha	0.006	phosphatidylinositol-4-phosphate 3-kinase catalytic subunit type 2 alpha	protein-coding gene	1	Mesoderm	Adrenal glands	0	0	0.0511613	0.00243824
Mm Hs	NCS1	Chromaffin cells	NCS-1|FREQ	0.122	neuronal calcium sensor 1	protein-coding gene	1	Mesoderm	Adrenal glands	0	0	0.0511041	0.152198
Mm Hs	PLD1	Chromaffin cells	NA	0.004	phospholipase D1	protein-coding gene	1	Mesoderm	Adrenal glands	0	0	0.0510812	0.00468399
Mm Hs	PLD2	Chromaffin cells	NA	0	phospholipase D2	protein-coding gene	1	Mesoderm	Adrenal glands	0	0	0.0510652	0.000384986
Mm Hs	DOC2B	Chromaffin cells	DOC2BL	0.002	double C2 domain beta	protein-coding gene	1	Mesoderm	Adrenal glands	0	0	0.0510652	0.00186076
Mm Hs	UNC13A	Chromaffin cells	KIAA1032|Munc13-1	0	unc-13 homolog A	protein-coding gene	1	Mesoderm	Adrenal glands	0	0	0.0510652	0
Mm Hs	SLC18A1	Chromaffin cells	CGAT|VMAT1|VAT1	0.001	solute carrier family 18 member A1	protein-coding gene	1	Mesoderm	Adrenal glands	0	0	0.0508156	0
Mm Hs	STX1A	Chromaffin cells	HPC-1|p35-1|STX1	0.013	syntaxin 1A	protein-coding gene	1	Mesoderm	Adrenal glands	0	0	0.0507837	0
Mm Hs	NPY	Chromaffin cells	PYY4	0.015	neuropeptide Y	protein-coding gene	1	Mesoderm	Adrenal glands	0	0	0.0507519	0.0170677
Mm Hs	NTRK1	Chromaffin cells	TRKA|MTC	0.004	neurotrophic receptor tyrosine kinase 1	protein-coding gene	1	Mesoderm	Adrenal glands	0	0	0.0507519	0.00474816
Mm Hs	P2RY1	Chromaffin cells	P2Y1|SARCC	0.003	purinergic receptor P2Y1	protein-coding gene	1	Mesoderm	Adrenal glands	0	0	0.0507519	0.00314405
Mm Hs	SLC12A2	Chromaffin cells	NKCC1|BSC|BSC2|PPP1R141	0.074	solute carrier family 12 member 2	protein-coding gene	1	Mesoderm	Adrenal glands	0	0	0.0506975	0
Mm Hs	CHGA	Chromaffin cells	NA	0.057	chromogranin A	protein-coding gene	1	Mesoderm	Adrenal glands	0	0	0.050681	0.0622393
Mm Hs	PLAT	Chromaffin cells	NA	0.057	plasminogen activator, tissue type	protein-coding gene	1	Mesoderm	Adrenal glands	0	0	0.050681	0.0638434
Mm Hs	SEC14L3	Ciliated cells	TAP2	0.006	SEC14 like lipid binding 3	protein-coding gene	1	Endoderm	Lungs	0	0	0.0506767	0
Mm Hs	CCDC153	Ciliated cells	LOC283152	0.006	coiled-coil domain containing 153	protein-coding gene	NA	Endoderm	Lungs	0	1	0.0506289	0.00763702
Mm	DYNLT1C	Ciliated cells	NA	0.008	dynein light chain Tctex-type 1C	protein coding gene	NA	Endoderm	Lungs	0	0	0.0505495	0.0107175
Mm Hs	FAM161A	Ciliated cells	FLJ13305|RP28	0.009	FAM161A, centrosomal protein	protein-coding gene	NA	Endoderm	Lungs	0	1	0.0504386	0.00699525
Mm Hs	TMEM212	Ciliated cells	FLJ23172	0.006	transmembrane protein 212	protein-coding gene	NA	Endoderm	Lungs	0	0	0.050141	0
Mm Hs	USMG5	Ciliated cells	NA	0.022	upregulated during skeletal muscle growth 5	protein coding gene	NA	Endoderm	Lungs	0	0	0.0501253	0
Mm Hs	CCDC181	Ciliated cells	FLJ25846|C1orf114	0.013	coiled-coil domain containing 181	protein-coding gene	NA	Endoderm	Lungs	0	0.666667	0.0501253	0.00981902
Mm	CES1D	Ciliated cells	NA	0.016	carboxylesterase 1D	protein coding gene	NA	Endoderm	Lungs	0	1	0.0501253	0.0198948
Mm Hs	FOXJ1	Ciliated cells	HFH-4|HFH4|FKHL13	0.01	forkhead box J1	protein-coding gene	1	Endoderm	Lungs	0	0.666667	0.0501253	0.0112309
Mm Hs	CCDC17	Ciliated cells	FLJ33084	0.001	coiled-coil domain containing 17	protein-coding gene	NA	Endoderm	Lungs	0	0.666667	0.0501253	0.000834296
Mm Hs	CCDC39	Ciliated cells	DKFZp434A128|CILD14|FAP59	0.007	coiled-coil domain containing 39	protein-coding gene	NA	Endoderm	Lungs	0	1	0.0501253	0.00500578
Mm	FAM177A	Ciliated cells	NA	0	family with sequence similarity 177, member A	protein coding gene	NA	Endoderm	Lungs	0	0	0.0501253	0
Mm Hs	ODF3B	Ciliated cells	NA	0.009	outer dense fiber of sperm tails 3B	protein-coding gene	NA	Endoderm	Lungs	0	0.666667	0.0500472	0.00725196
Mm Hs	CYP2S1	Ciliated cells	NA	0.004	cytochrome P450 family 2 subfamily S member 1	protein-coding gene	NA	Endoderm	Lungs	0	1	0.0500321	0.00429983
Mm Hs	LRRC23	Ciliated cells	B7|LRPB7	0.008	leucine rich repeat containing 23	protein-coding gene	NA	Endoderm	Lungs	0	0	0.0500317	0.00834296
Mm Hs	SCGB1A1	Ciliated cells	CC10|CCSP|CC16|UGB	0.028	secretoglobin family 1A member 1	protein-coding gene	NA	Endoderm	Lungs	0	0	0.0500157	0
Mm Hs	APPL2	Ciliated cells	FLJ10659|DIP13B	0.011	adaptor protein, phosphotyrosine interacting with PH domain and leucine zipper 2	protein-coding gene	NA	Endoderm	Lungs	0	0.333333	0.0499671	0.0126428
Mm Hs	TUBB4B	Ciliated cells	Beta2|TUBB2C	0.276	tubulin beta 4B class IVb	protein-coding gene	1	Endoderm	Lungs	0	0	0.0499368	0
Mm Hs	SYT2	Clara cells	NA	0.002	synaptotagmin 2	protein-coding gene	1	Endoderm	Lungs	0	0	0.0498255	0
Mm Hs	CYP2E1	Clara cells	CYP2E	0.003	cytochrome P450 family 2 subfamily E member 1	protein-coding gene	1	Endoderm	Lungs	0	0	0.0497308	0.00341099
Mm Hs	SCGB1A1	Clara cells	CC10|CCSP|CC16|UGB	0.028	secretoglobin family 1A member 1	protein-coding gene	1	Endoderm	Lungs	1	0	0.0497114	0
Mm Hs	FOXM1	Clara cells	HFH-11|trident|HNF-3|INS-1|MPP2|MPHOSPH2|TGT3|FKHL16	0.001	forkhead box M1	protein-coding gene	1	Endoderm	Lungs	0	0	0.0496855	0.00167332
Mm	CYP2F2	Clara cells	NA	0.008	cytochrome P450, family 2, subfamily f, polypeptide 2	protein coding gene	1	Endoderm	Lungs	0	0.87234	0.0495609	0.00682198
Mm Hs	CTSE	Clara cells	NA	0.009	cathepsin E	protein-coding gene	1	Endoderm	Lungs	0	0	0.0495466	0.00901017
Mm Hs	MUC5B	Clara cells	MG1	0.002	mucin 5B, oligomeric mucus/gel-forming	protein-coding gene	1	Endoderm	Lungs	0	0.12766	0.0495298	0.000128717
Mm Hs	SCGB3A2	Clara cells	UGRP1|LU103|PNSP1	0.008	secretoglobin family 3A member 2	protein-coding gene	1	Endoderm	Lungs	1	0	0.0494987	0
Mm Hs	SFTPC	Clara cells	SP-C|PSP-C|SMDP2|BRICD6|SFTP2	0.029	surfactant protein C	protein-coding gene	1	Endoderm	Lungs	1	0	0.0494987	0
Mm Hs	MUC1	Clara cells	CD227|PEM|ADMCKD|ADMCKD1|MCKD|MCKD1	0.016	mucin 1, cell surface associated	protein-coding gene	1	Endoderm	Lungs	0.666667	0.340426	0.0493906	0.0115201
Mm Hs	CYP4B1	Clara cells	NA	0.018	cytochrome P450 family 4 subfamily B member 1	protein-coding gene	1	Endoderm	Lungs	0.666667	0.659574	0.0493245	0.0171837
Mm Hs	ALDH1A1	Clara cells	RALDH1|PUMB1|ALDH1	0.039	aldehyde dehydrogenase 1 family member A1	protein-coding gene	1	Endoderm	Lungs	0	0.851064	0.0492936	0.0262582
Mm Hs	BPIFA1	Clara cells	LUNX|bA49G10.5|SPLUNC1|PLUNC	0.006	BPI fold containing family A member 1	protein-coding gene	1	Endoderm	Lungs	0	0.319149	0.0491958	0.00572789
Mm Hs	SCGB3A1	Clara cells	UGRP2|HIN-1|HIN1|LU105|PnSP-2	0.006	secretoglobin family 3A member 1	protein-coding gene	1	Endoderm	Lungs	0.666667	0	0.0491958	0
Mm Hs	MUC4	Clara cells	NA	0.005	mucin 4, cell surface associated	protein-coding gene	1	Endoderm	Lungs	0	0	0.0491855	0.00263869
Mm Hs	AHR	Clara cells	bHLHe76	0.007	aryl hydrocarbon receptor	protein-coding gene	1	Endoderm	Lungs	0	0.0638298	0.0491855	0.00675763
Mm Hs	MMP28	Clara cells	MMP-25|MM28|EPILYSIN|MMP-28	0	matrix metallopeptidase 28	protein-coding gene	1	Endoderm	Lungs	0	0	0.0491855	6.43583e-05
Mm Hs	LEPR	Clara cells	OBR|CD295	0.005	leptin receptor	protein-coding gene	1	Endoderm	Lungs	0	0	0.0490699	0.00431201
Mm Hs	ERN1	Clara cells	IRE1|IRE1P	0.002	endoplasmic reticulum to nucleus signaling 1	protein-coding gene	1	Endoderm	Lungs	0	0	0.0490104	0.00122281
Mm Hs	SFTPA1	Clara cells	SP-A|SP-A1|COLEC4|SFTP1	0.015	surfactant protein A1	protein-coding gene	1	Endoderm	Lungs	0.666667	0	0.0489642	0
Mm Hs	CARM1	Clara cells	PRMT4	0	coactivator associated arginine methyltransferase 1	protein-coding gene	1	Endoderm	Lungs	0	0	0.0488734	0.000450508
Mm	CYP2B10	Clara cells	NA	0.004	cytochrome P450, family 2, subfamily b, polypeptide 10	protein coding gene	1	Endoderm	Lungs	0	0.0212766	0.0488722	0.00456944
Mm Hs	RAB3D	Clara cells	RAB16|D2-2|RAD3D|GOV	0.015	RAB3D, member RAS oncogene family	protein-coding gene	1	Endoderm	Lungs	0	0	0.0488722	0
Mm Hs	SFTPD	Clara cells	SP-D|COLEC7|SFTP4	0.01	surfactant protein D	protein-coding gene	1	Endoderm	Lungs	0.333333	0	0.0488722	0
Mm Hs	KCNE3	Crypt cells	MiRP2	0.01	potassium voltage-gated channel subfamily E regulatory subunit 3	protein-coding gene	1	Endoderm	GI tract	0	0	0.0488189	0.0121912
Mm Hs	KCNQ1	Crypt cells	Kv7.1|KCNA8|KVLQT1|JLNS1|LQT1|LQT|KCNA9	0.004	potassium voltage-gated channel subfamily Q member 1	protein-coding gene	1	Endoderm	GI tract	0	0	0.0486962	0.00532563
Mm Hs	OLFM4	Crypt cells	OlfD|GW112	0.013	olfactomedin 4	protein-coding gene	1	Endoderm	GI tract	0	0	0.0486522	0.0126404
Mm Hs	PROM1	Crypt cells	AC133|CD133|RP41|CORD12|PROML1|STGD4	0.021	prominin 1	protein-coding gene	1	Endoderm	GI tract	0	0	0.0485804	0.0241899
Mm Hs	LGR5	Crypt cells	HG38|FEX|GPR67|GPR49	0.002	leucine rich repeat containing G protein-coupled receptor 5	protein-coding gene	1	Endoderm	GI tract	0	0	0.0485751	0.00198909
Mm Hs	EPHB2	Crypt cells	Hek5|Tyro5|DRT|EPHT3	0.002	EPH receptor B2	protein-coding gene	1	Endoderm	GI tract	0	0	0.0485751	0.00198909
Mm Hs	ASCL2	Crypt cells	HASH2|bHLHa45	0.005	achaete-scute family bHLH transcription factor 2	protein-coding gene	1	Endoderm	GI tract	0	0	0.0485589	0.00481232
Mm Hs	BMI1	Crypt cells	RNF51|PCGF4	0.009	BMI1 proto-oncogene, polycomb ring finger	protein-coding gene	1	Endoderm	GI tract	0	0	0.0484177	0.00930382
Mm Hs	HOPX	Crypt cells	LAGY|OB1|NECC1|SMAP31	0.033	HOP homeobox	protein-coding gene	1	Endoderm	GI tract	0	0	0.048265	0.022265
Mm Hs	LRIG1	Crypt cells	LIG-1|DKFZP586O1624|LIG1	0.004	leucine rich repeats and immunoglobulin like domains 1	protein-coding gene	1	Endoderm	GI tract	0	0	0.0481317	0.00442733
Mm Hs	TERT	Crypt cells	TRT|TCS1|hEST2|EST2	0	telomerase reverse transcriptase	protein-coding gene	1	Endoderm	GI tract	0	0	0.0479647	0
Mm Hs	MSI1	Crypt cells	NA	0.022	musashi RNA binding protein 1	protein-coding gene	1	Endoderm	GI tract	0	0	0.0479323	0.0216234
Mm Hs	SMOC2	Crypt cells	SMAP2	0.026	SPARC related modular calcium binding 2	protein-coding gene	1	Endoderm	GI tract	0	0	0.0479323	0
Mm Hs	TNFRSF19	Crypt cells	TAJ-alpha|TROY|TAJ|TRADE	0.017	TNF receptor superfamily member 19	protein-coding gene	1	Endoderm	GI tract	0	0	0.0479323	0
Mm Hs	SLC12A2	Crypt cells	NKCC1|BSC|BSC2|PPP1R141	0.074	solute carrier family 12 member 2	protein-coding gene	1	Endoderm	GI tract	0	0	0.0479323	0
Mm Hs	AXIN2	Crypt cells	MGC126582|DKFZp781B0869	0.006	axin 2	protein-coding gene	1	Endoderm	GI tract	0	0	0.0477087	0.00802053
Mm Hs	XCL1	Decidual cells	LPTN|ATAC|SCM-1a|SCM-1|LTN|SCYC1	0.006	X-C motif chemokine ligand 1	protein-coding gene	NA	NA	Reproductive	1	0	0.0476788	0
Mm Hs	IGFBP1	Decidual cells	IGF-BP25|AFBP|hIGFBP-1|PP12	0.004	insulin like growth factor binding protein 1	protein-coding gene	NA	NA	Reproductive	1	0	0.0476489	0.00121928
Hs	XCL2	Decidual cells	SCM-1b|SCYC2	0.002	X-C motif chemokine ligand 2	protein-coding gene	NA	NA	Reproductive	1	0	0.047619	0
Mm Hs	CTSW	Decidual cells	NA	0.026	cathepsin W	protein-coding gene	NA	NA	Reproductive	1	1	0.047619	0.0193159
Hs	IL32	Decidual cells	NK4|TAIF|TAIFb|TAIFd	0.036	interleukin 32	protein-coding gene	NA	NA	Reproductive	1	0	0.047619	0
Mm Hs	TRDC	Decidual cells	NA	0.011	T cell receptor delta constant	other	NA	NA	Reproductive	1	0	0.047619	0
Mm Hs	KLRC1	Decidual cells	NKG2-A|NKG2-B|CD159a|NKG2	0.004	killer cell lectin like receptor C1	protein-coding gene	NA	NA	Reproductive	1	0	0.047619	0.00275942
Mm Hs	PRL	Decidual cells	NA	0.004	prolactin	protein-coding gene	NA	NA	Reproductive	1	0	0.047619	0.00340114
Mm Hs	CST7	Decidual cells	NA	0.028	cystatin F	protein-coding gene	NA	NA	Reproductive	0	1	0.047619	0.01861
Mm Hs	AREG	Decidual cells	SDGF|AREGB	0.031	amphiregulin	protein-coding gene	NA	NA	Reproductive	1	1	0.047619	0.0143105
Mm Hs	PDX1	Delta cells	IDX-1|STF-1|PDX-1|MODY4|IPF1	0.005	pancreatic and duodenal homeobox 1	protein-coding gene	1	Endoderm	Pancreas	0.125	0.7	0.0474816	0.00430177
Mm Hs	FFAR4	Delta cells	PGR4|GPR129|GPR120|O3FAR1	0.005	free fatty acid receptor 4	protein-coding gene	1	Endoderm	Pancreas	0.25	0.9	0.0473058	0.00430177
Mm Hs	SST	Delta cells	SMST	0.027	somatostatin	protein-coding gene	1	Endoderm	Pancreas	1	0	0.0473058	0
Mm Hs	PCSK9	Delta cells	NARC-1|FH3|HCHOLA3	0.005	proprotein convertase subtilisin/kexin type 9	protein-coding gene	1	Endoderm	Pancreas	0	0	0.0473058	0.0059069
Mm Hs	RBP4	Delta cells	NA	0.032	retinol binding protein 4	protein-coding gene	1	Endoderm	Pancreas	0.875	0	0.047295	0
Mm Hs	PAX4	Delta cells	MODY9	0.001	paired box 4	protein-coding gene	1	Endoderm	Pancreas	0	0	0.0472843	0.00102729
Mm Hs	RESP18	Delta cells	NA	0.062	regulated endocrine specific protein 18	protein-coding gene	1	Endoderm	Pancreas	0	0	0.0471488	0
Mm Hs	HHEX	Delta cells	HEX|HOX11L-PEN|PRHX	0.037	hematopoietically expressed homeobox	protein-coding gene	1	Endoderm	Pancreas	1	1	0.0470626	0.0389727
Mm Hs	ISL1	Delta cells	Isl-1|ISLET1	0.028	ISL LIM homeobox 1	protein-coding gene	1	Endoderm	Pancreas	1	1	0.0470072	0.0307544
Mm Hs	SCGN	Delta cells	SECRET|DJ501N12.8|SEGN|CALBL	0.014	secretagogin, EF-hand calcium binding protein	protein-coding gene	1	Endoderm	Pancreas	0.875	0	0.0470032	0
Mm Hs	KCNK16	Delta cells	K2p16.1|TALK-1|TALK1	0.007	potassium two pore domain channel subfamily K member 16	protein-coding gene	1	Endoderm	Pancreas	0.125	1	0.0469925	0.00603531
Mm Hs	IAPP	Delta cells	AMYLIN	0.023	islet amyloid polypeptide	protein-coding gene	1	Endoderm	Pancreas	0.75	1	0.0469649	0.0199679
Mm Hs	FXYD2	Delta cells	MGC12372|ATP1G1|HOMG2	0.025	FXYD domain containing ion transport regulator 2	protein-coding gene	1	Endoderm	Pancreas	0	0	0.0469622	0.030626
Mm Hs	NPTX2	Delta cells	NA	0.008	neuronal pentraxin 2	protein-coding gene	1	Endoderm	Pancreas	0	0	0.0466792	0.00686998
Hs	GPC5-AS1	Delta cells	NA	0.001	GPC5 antisense RNA 1	non-coding RNA	1	Endoderm	Pancreas	0.5	0	0.0466792	0
Mm Hs	UCP2	Delta cells	SLC25A8|BMIQ4	0.013	uncoupling protein 2	protein-coding gene	1	Endoderm	Pancreas	0.125	0	0.0466338	0
Mm Hs	LEPR	Delta cells	OBR|CD295	0.005	leptin receptor	protein-coding gene	1	Endoderm	Pancreas	0	0	0.0465555	0.00430177
Mm Hs	BAIAP3	Delta cells	BAP3|KIAA0734	0.003	BAI1 associated protein 3	protein-coding gene	1	Endoderm	Pancreas	0	0.1	0.0465555	0.00423756
Hs	MS4A8	Delta cells	CD20L5|MS4A8B	0.001	membrane spanning 4-domains A8	protein-coding gene	1	Endoderm	Pancreas	0	0	0.0465042	0
Mm Hs	CASR	Delta cells	FHH|NSHPT|GPRC2A|HHC|HHC1	0.001	calcium sensing receptor	protein-coding gene	1	Endoderm	Pancreas	0	0.1	0.0464678	0.000449438
Mm Hs	BCHE	Delta cells	CHE2	0.003	butyrylcholinesterase	protein-coding gene	1	Endoderm	Pancreas	0	0	0.046395	0.00243981
Mm Hs	GABRB3	Delta cells	NA	0.025	gamma-aminobutyric acid type A receptor beta3 subunit	protein-coding gene	1	Endoderm	Pancreas	0.125	0.2	0.0463722	0.0303692
Mm Hs	UNC5B	Delta cells	UNC5H2|p53RDL1	0.002	unc-5 netrin receptor B	protein-coding gene	1	Endoderm	Pancreas	0	0	0.0463659	0
Mm Hs	EDN3	Delta cells	ET3	0.003	endothelin 3	protein-coding gene	1	Endoderm	Pancreas	0.125	0	0.0463659	0.00378812
Mm Hs	PRG4	Delta cells	JCAP|SZP|HAPO|bG174L6.2|FLJ32635|CACP	0.004	proteoglycan 4	protein-coding gene	1	Endoderm	Pancreas	0	0	0.0463659	0.00443018
Mm Hs	GHSR	Delta cells	NA	0	growth hormone secretagogue receptor	protein-coding gene	1	Endoderm	Pancreas	0	0	0.0463659	0
Mm Hs	FRZB	Delta cells	FRZB-PEN|FRZB1|SRFP3|FRP-3|SFRP3|FRE|FRITZ|FRZB-1|FZRB|hFIZ	0.012	frizzled related protein	protein-coding gene	1	Endoderm	Pancreas	0.125	0.8	0.0463659	0.00744783
Mm Hs	PCSK1	Delta cells	PC1|NEC1	0.008	proprotein convertase subtilisin/kexin type 1	protein-coding gene	1	Endoderm	Pancreas	0.75	0.4	0.0463659	0.0082183
Mm Hs	GABRG2	Delta cells	NA	0.024	gamma-aminobutyric acid type A receptor gamma2 subunit	protein-coding gene	1	Endoderm	Pancreas	0	0	0.0463659	0.0297271
Mm Hs	POU3F1	Delta cells	OCT6|SCIP|OTF6	0.013	POU class 3 homeobox 1	protein-coding gene	1	Endoderm	Pancreas	0	0	0.0463659	0.0167576
Mm Hs	BHLHE41	Delta cells	DEC2|SHARP-1|SHARP1|bHLHe41|BHLHB3	0.031	basic helix-loop-helix family member e41	protein-coding gene	1	Endoderm	Pancreas	0	0.1	0.0463083	0.0371108
Mm Hs	EHF	Delta cells	ESE3|ESEJ	0.024	ETS homologous factor	protein-coding gene	1	Endoderm	Pancreas	0	0.4	0.0461835	0.019069
Mm Hs	LCORL	Delta cells	MLR1|FLJ30696	0.015	ligand dependent nuclear receptor corepressor like	protein-coding gene	1	Endoderm	Pancreas	0	0	0.0461538	0.0157303
Mm Hs	ETV1	Delta cells	ER81	0.037	ETS variant 1	protein-coding gene	1	Endoderm	Pancreas	0.125	0.8	0.0461538	0.0445586
Mm Hs	IL6	Dendritic cells	IL-6|BSF2|HSF|IFNB2	0.007	interleukin 6	protein-coding gene	1	Mesoderm	Immune system	0	0	0.0461538	0.0064981
Mm Hs	CD86	Dendritic cells	B7.2|B7-2|CD28LG2	0.026	CD86 molecule	protein-coding gene	1	Mesoderm	Immune system	0.204082	0.642857	0.0461104	0.0275365
Mm Hs	CD83	Dendritic cells	HB15|BL11	0.045	CD83 molecule	protein-coding gene	1	Mesoderm	Immune system	0.44898	0.857143	0.0460889	0.045358
Hs	CD1A	Dendritic cells	NA	0	CD1a molecule	protein-coding gene	1	Mesoderm	Immune system	0	0	0.0460815	0
Mm Hs	CR2	Dendritic cells	CD21|C3DR	0.001	complement C3d receptor 2	protein-coding gene	1	Mesoderm	Immune system	0	0	0.0460568	0.000579039
Mm Hs	TLR9	Dendritic cells	CD289	0	toll like receptor 9	protein-coding gene	1	Mesoderm	Immune system	0	0	0.0460526	0
Hs	CD1C	Dendritic cells	NA	0.001	CD1c molecule	protein-coding gene	1	Mesoderm	Immune system	0.0952381	0	0.0460526	0
Hs	CD209	Dendritic cells	DC-SIGN|CDSIGN|DC-SIGN1|CLEC4L	0	CD209 molecule	protein-coding gene	1	Mesoderm	Immune system	0	0	0.0460526	0
Mm Hs	LAMP3	Dendritic cells	TSC403|DC-LAMP|DCLAMP|CD208	0.008	lysosomal associated membrane protein 3	protein-coding gene	1	Mesoderm	Immune system	0.0340136	0	0.0460526	0.00688413
Hs	CD1B	Dendritic cells	NA	0	CD1b molecule	protein-coding gene	1	Mesoderm	Immune system	0	0	0.0460526	0
Mm Hs	TREM2	Dendritic cells	TREM-2|Trem2a|Trem2b|Trem2c	0.042	triggering receptor expressed on myeloid cells 2	protein-coding gene	1	Mesoderm	Immune system	0.0272109	0	0.0460526	0
Mm Hs	FABP4	Dendritic cells	A-FABP|aP2	0.028	fatty acid binding protein 4	protein-coding gene	1	Mesoderm	Immune system	0.0340136	0.0238095	0.0460526	0.0332626
Mm Hs	S100A9	Dendritic cells	MIF|NIF|LIAG|MRP14|MAC387|CGLB|CAGB	0.061	S100 calcium binding protein A9	protein-coding gene	1	Mesoderm	Immune system	0.517007	0	0.0460526	0
Mm Hs	ARG1	Dendritic cells	NA	0.007	arginase 1	protein-coding gene	1	Mesoderm	Immune system	0	0	0.0460132	0.00720582
Hs	HLA-DRA	Dendritic cells	HLA-DRA1	0.039	major histocompatibility complex, class II, DR alpha	protein-coding gene	1	Mesoderm	Immune system	1	0	0.045934	0
Hs	HLA-DQA1	Dendritic cells	HLA-DQA	0.01	major histocompatibility complex, class II, DQ alpha 1	protein-coding gene	NA	Mesoderm	Immune system	0.55102	0	0.0459119	0
Hs	HLA-DMB	Dendritic cells	D6S221E|RING7	0.009	major histocompatibility complex, class II, DM beta	protein-coding gene	1	Mesoderm	Immune system	0.482993	0	0.0458831	0
Hs	HLA-DMA	Dendritic cells	D6S222E|RING6	0.022	major histocompatibility complex, class II, DM alpha	protein-coding gene	1	Mesoderm	Immune system	0.809524	0	0.0458774	0
Hs	HLA-DQB1	Dendritic cells	HLA-DQB	0.012	major histocompatibility complex, class II, DQ beta 1	protein-coding gene	1	Mesoderm	Immune system	0.632653	0	0.0458687	0
Mm Hs	CLEC10A	Dendritic cells	HML2|HML|CD301|CLECSF14	0.01	C-type lectin domain containing 10A	protein-coding gene	1	Mesoderm	Immune system	0.238095	0	0.0458627	0.00971498
Hs	HLA-DRB1	Dendritic cells	HLA-DR1B	0.033	major histocompatibility complex, class II, DR beta 1	protein-coding gene	1	Mesoderm	Immune system	0.986395	0	0.0457967	0
Hs	HLA-DPA1	Dendritic cells	HLA-DP1A	0.031	major histocompatibility complex, class II, DP alpha 1	protein-coding gene	1	Mesoderm	Immune system	1	0	0.0457393	0
Hs	HLA-DPB1	Dendritic cells	HLA-DP1B	0.032	major histocompatibility complex, class II, DP beta 1	protein-coding gene	1	Mesoderm	Immune system	1	0	0.0457393	0
Mm Hs	DNASE1L3	Dendritic cells	DNAS1L3|LSD	0.015	deoxyribonuclease 1 like 3	protein-coding gene	1	Mesoderm	Immune system	0.0952381	0.571429	0.0457393	0.0147333
Mm Hs	CLEC9A	Dendritic cells	UNQ9341|HEEE9341|CD370|DNGR-1	0.002	C-type lectin domain containing 9A	protein-coding gene	1	Mesoderm	Immune system	0.0612245	0.452381	0.0456802	0.000193013
Hs	LILRB2	Dendritic cells	LIR-2|ILT4|MIR-10|LIR2|CD85d|MIR10	0.002	leukocyte immunoglobulin like receptor B2	protein-coding gene	NA	Mesoderm	Immune system	0.190476	0	0.0456418	0
Mm Hs	ETV6	Dendritic cells	TEL	0.015	ETS variant 6	protein-coding gene	1	Mesoderm	Immune system	0.251701	0.238095	0.0455259	0.00720582
Mm Hs	CD163	Dendritic cells	MM130|SCARI1	0.005	CD163 molecule	protein-coding gene	1	Mesoderm	Immune system	0.0952381	0	0.0455116	0.00431062
Mm Hs	CXCR4	Dendritic cells	LESTR|NPY3R|HM89|NPYY3R|D2S201E|fusin|HSY3RR|CD184	0.04	C-X-C motif chemokine receptor 4	protein-coding gene	1	Mesoderm	Immune system	0.455782	0.047619	0.0454403	0.00868558
Hs	CXCL8	Dendritic cells	SCYB8|LUCT|LECT|MDNCF|TSG-1|IL-8|NAP-1|3-10C|MONAP|AMCF-I|LYNAP|NAF|b-ENAP|GCP-1|K60|GCP1|IL8	0.02	C-X-C motif chemokine ligand 8	protein-coding gene	1	Mesoderm	Immune system	0.360544	0	0.0454261	0
Mm Hs	VSIG4	Dendritic cells	Z39IG	0.005	V-set and immunoglobulin domain containing 4	protein-coding gene	1	Mesoderm	Immune system	0.204082	0	0.0454261	0
Mm Hs	NR4A3	Dendritic cells	CSMF|MINOR	0.01	nuclear receptor subfamily 4 group A member 3	protein-coding gene	1	Mesoderm	Immune system	0.102041	0.214286	0.0454259	0.00900727
Mm Hs	CCR7	Dendritic cells	BLR2|CDw197|CD197|CMKBR7|EBI1	0.016	C-C motif chemokine receptor 7	protein-coding gene	1	Mesoderm	Immune system	0.0544218	0.428571	0.045283	0.010294
Mm Hs	TRAF1	Dendritic cells	EBI6	0.01	TNF receptor associated factor 1	protein-coding gene	1	Mesoderm	Immune system	0.0204082	0	0.0452532	0
Mm Hs	RELB	Dendritic cells	REL-B	0.015	RELB proto-oncogene, NF-kB subunit	protein-coding gene	1	Mesoderm	Immune system	0.0612245	0	0.0452403	0
Mm Hs	BATF3	Dendritic cells	JUNDM1|SNFT	0.008	basic leucine zipper ATF-like transcription factor 3	protein-coding gene	1	Mesoderm	Immune system	0.0612245	0.904762	0.0452358	0.00469665
Mm Hs	CCL22	Dendritic cells	STCP-1|ABCD-1|DC/B-CK|A-152E5.1|MGC34554|SCYA22	0.002	C-C motif chemokine ligand 22	protein-coding gene	1	Mesoderm	Immune system	0.00680272	0.452381	0.0452261	0.000900727
Mm Hs	SLAMF7	Dendritic cells	CRACC|19A|CS1|CD319	0.013	SLAM family member 7	protein-coding gene	1	Mesoderm	Immune system	0.0204082	0	0.0452261	0
Mm Hs	XCR1	Dendritic cells	GPR5|CCXCR1	0.001	X-C motif chemokine receptor 1	protein-coding gene	1	Mesoderm	Immune system	0.0136054	0	0.0451694	0
Mm	H2-DMA	Dendritic cells	NA	0.065	histocompatibility 2, class II, locus DMa	protein coding gene	1	Mesoderm	Immune system	0	0.714286	0.0451269	0.0754681
Mm Hs	CXCL16	Dendritic cells	SR-PSOX|CXCLG16|SRPSOX	0.048	C-X-C motif chemokine ligand 16	protein-coding gene	1	Mesoderm	Immune system	0.265306	0.904762	0.0451128	0.0431706
Mm Hs	SCIMP	Dendritic cells	DTFT5783|UNQ5783|FLJ32580|MGC163426|MGC163428|C17orf87	0.008	SLP adaptor and CSK interacting membrane protein	protein-coding gene	1	Mesoderm	Immune system	0.0136054	0	0.0451128	0
Mm Hs	FCGR2B	Dendritic cells	CD32B	0.031	Fc fragment of IgG receptor IIb	protein-coding gene	1	Mesoderm	Immune system	0.0748299	0.404762	0.0451128	0.035064
Mm Hs	FGD2	Dendritic cells	ZFYVE4	0.017	FYVE, RhoGEF and PH domain containing 2	protein-coding gene	NA	Mesoderm	Immune system	0.176871	0.47619	0.0451128	0.0171782
Mm Hs	RAB7B	Dendritic cells	MGC9726|MGC16212	0.013	RAB7B, member RAS oncogene family	protein-coding gene	1	Mesoderm	Immune system	0.0272109	0	0.0451128	0
Mm Hs	NAAA	Dendritic cells	ASAHL	0.025	N-acylethanolamine acid amidase	protein-coding gene	1	Mesoderm	Immune system	0.217687	0.5	0.0451128	0.0266358
Mm Hs	HCK	Dendritic cells	JTK9	0.031	HCK proto-oncogene, Src family tyrosine kinase	protein-coding gene	1	Mesoderm	Immune system	0.401361	0.595238	0.0451128	0.0322332
Mm Hs	CD180	Dendritic cells	RP105|Ly78|LY64	0.012	CD180 molecule	protein-coding gene	1	Mesoderm	Immune system	0	0.333333	0.0451104	0.0133822
Mm	RETNLA	Dendritic cells	NA	0.004	resistin like alpha	protein coding gene	NA	Mesoderm	Immune system	NA	NA	0.0449403	NA
Mm Hs	HFE	Dendritic cells	HLA-H	0.017	homeostatic iron regulator	protein-coding gene	NA	Mesoderm	Immune system	0	0.452381	0.0448557	0.020202
Mm Hs	CCR2	Dendritic cells	CC-CKR-2|CKR2|MCP-1-R|CD192|FLJ78302|CMKBR2	0.022	C-C motif chemokine receptor 2	protein-coding gene	1	Mesoderm	Immune system	0	0.452381	0.0448515	0.025156
Mm Hs	RYR1	Dendritic cells	RYR|PPP1R137|MHS|MHS1|CCO	0.002	ryanodine receptor 1	protein-coding gene	1	Mesoderm	Immune system	0	0	0.0448135	0
Mm Hs	ITGAE	Dendritic cells	CD103|HUMINAE	0.033	integrin subunit alpha E	protein-coding gene	1	Mesoderm	Immune system	0.047619	0.238095	0.0447907	0.00514701
Mm Hs	SEMA4A	Dendritic cells	SemB|FLJ12287|CORD10|SEMAB	0.013	semaphorin 4A	protein-coding gene	1	Mesoderm	Immune system	0.047619	0	0.0447477	0
Mm Hs	DPP4	Dendritic cells	CD26|ADCP2	0.02	dipeptidyl peptidase 4	protein-coding gene	1	Mesoderm	Immune system	0	0.428571	0.0446485	0.020202
Mm Hs	SLAMF8	Dendritic cells	BLAME|SBBI42|CD353	0.003	SLAM family member 8	protein-coding gene	1	Mesoderm	Immune system	0	0	0.0446485	0
Mm Hs	CXCR3	Dendritic cells	CKR-L2|CMKAR3|IP10-R|MigR|CD183|GPR9	0.005	C-X-C motif chemokine receptor 3	protein-coding gene	NA	Mesoderm	Immune system	0	0.285714	0.0445638	0.00398893
Mm Hs	BTLA	Dendritic cells	BTLA1|CD272	0.001	B and T lymphocyte associated	protein-coding gene	1	Mesoderm	Immune system	0	0.357143	0.0445357	0.000579039
Mm Hs	FLT3	Dendritic cells	FLK2|CD135	0.009	fms related tyrosine kinase 3	protein-coding gene	1	Mesoderm	Immune system	0.0136054	0.761905	0.0445281	0.00720582
Mm Hs	TLR3	Dendritic cells	CD283	0.003	toll like receptor 3	protein-coding gene	1	Mesoderm	Immune system	0	0	0.0444655	0
Mm	H2-M2	Dendritic cells	NA	0.002	histocompatibility 2, M region locus 2	protein coding gene	1	Mesoderm	Immune system	0	0.285714	0.0444089	0.00173712
Mm Hs	ITGAX	Dendritic cells	CD11c|CD11C	0.007	integrin subunit alpha X	protein-coding gene	1	Mesoderm	Immune system	0.183673	0.166667	0.0443562	0.00482532
Mm Hs	GPR132	Dendritic cells	G2A	0.009	G protein-coupled receptor 132	protein-coding gene	1	Mesoderm	Immune system	0.00680272	0.595238	0.0443536	0.00920028
Mm Hs	ADAM19	Dendritic cells	MLTNB	0.013	ADAM metallopeptidase domain 19	protein-coding gene	1	Mesoderm	Immune system	0.122449	0.238095	0.0443536	0.0107444
None	AMICA1	Dendritic cells	NA	0.015	NA	NA	1	Mesoderm	Immune system	0	0.47619	0.04427	0.0167921
Mm Hs	AP1S3	Dendritic cells	NA	0.003	adaptor related protein complex 1 subunit sigma 3	protein-coding gene	1	Mesoderm	Immune system	0	0.166667	0.0442284	0.00225182
Mm Hs	ASS1	Dendritic cells	CTLN1|ASS	0.048	argininosuccinate synthase 1	protein-coding gene	1	Mesoderm	Immune system	0	0.52381	0.0441729	0.0472882
Mm Hs	ADGRG5	Dendritic cells	PGR27|GPR114	0	adhesion G protein-coupled receptor G5	protein-coding gene	1	Mesoderm	Immune system	0	0	0.0441729	0.000193013
Mm Hs	GPR68	Dendritic cells	OGR1	0	G protein-coupled receptor 68	protein-coding gene	1	Mesoderm	Immune system	0	0.0238095	0.0441729	0.000128675
Mm	H2-EB2	Dendritic cells	NA	0	histocompatibility 2, class II antigen E beta2	protein coding gene	1	Mesoderm	Immune system	0	0.142857	0.0441729	0.000193013
Mm Hs	KIT	Dendritic cells	CD117|SCFR|C-Kit|PBT	0.015	KIT proto-oncogene receptor tyrosine kinase	protein-coding gene	1	Mesoderm	Immune system	0	0.0714286	0.0441729	0.0184006
Mm	KLRI1	Dendritic cells	NA	0	killer cell lectin-like receptor family I member 1	protein coding gene	1	Mesoderm	Immune system	0	0.0238095	0.0441729	6.43376e-05
Mm Hs	KMO	Dendritic cells	NA	0.004	kynurenine 3-monooxygenase	protein-coding gene	1	Mesoderm	Immune system	0	0.119048	0.0441729	0.004954
Mm Hs	P2RY10	Dendritic cells	P2Y10	0.004	P2Y receptor family member 10	protein-coding gene	1	Mesoderm	Immune system	0	0.261905	0.0441729	0.00411761
Mm Hs	RAB30	Dendritic cells	NA	0.002	RAB30, member RAS oncogene family	protein-coding gene	1	Mesoderm	Immune system	0	0	0.0441729	0
Mm Hs	SEPT6	Dendritic cells	KIAA0128|SEPT2|MGC16619|MGC20339	0.06	septin 6	protein-coding gene	1	Mesoderm	Immune system	0.190476	0	0.0440415	0
Mm Hs	ZBTB46	Dendritic cells	FLJ13502|BZEL|ZNF340|BTBD4	0	zinc finger and BTB domain containing 46	protein-coding gene	1	Mesoderm	Immune system	0	0	0.0440252	0
Mm Hs	S100A4	Dendritic cells	P9KA|18A2|PEL98|42A|CAPL	0.098	S100 calcium binding protein A4	protein-coding gene	1	Mesoderm	Immune system	0.836735	0	0.0439734	0
Mm Hs	CLEC7A	Dendritic cells	dectin-1|hDectin-1|CD369|SCARE2|CLECSF12	0.03	C-type lectin domain containing 7A	protein-coding gene	1	Mesoderm	Immune system	0.62585	0.0238095	0.0439699	0.0250917
Mm Hs	AIF1	Dendritic cells	IRT-1|AIF-1|Em:AF129756.17|IBA1	0.085	allograft inflammatory factor 1	protein-coding gene	1	Mesoderm	Immune system	0.884354	0.880952	0.0438871	0.0742456
Mm Hs	LST1	Dendritic cells	B144|D6S49E	0.082	leukocyte specific transcript 1	protein-coding gene	1	Mesoderm	Immune system	0.877551	0.166667	0.0438871	0.0752107
Mm Hs	CTSS	Dendritic cells	NA	0.129	cathepsin S	protein-coding gene	1	Mesoderm	Immune system	0.911565	1	0.0438871	0.124236
Mm	CD209A	Dendritic cells	NA	0.003	CD209a antigen	protein coding gene	1	Mesoderm	Immune system	0	0.047619	0.0438486	0.00386026
Mm	CD209B	Dendritic cells	NA	0	CD209b antigen	protein coding gene	1	Mesoderm	Immune system	0	0	0.0436695	6.43376e-05
Mm Hs	IRF8	Dendritic cells	IRF-8|ICSBP|ICSBP1	0.069	interferon regulatory factor 8	protein-coding gene	1	Mesoderm	Immune system	0.183673	0.904762	0.0435737	0.0727659
Mm	H2-AB1	Dendritic cells	NA	0.087	histocompatibility 2, class II antigen A, beta 1	protein coding gene	1	Mesoderm	Immune system	0	1	0.0435464	0.10146
Mm Hs	ADGRE1	Dendritic cells	TM7LN3|EMR1	0.033	adhesion G protein-coupled receptor E1	protein-coding gene	1	Mesoderm	Immune system	0.00680272	0.0238095	0.0435464	0.0413691
Mm Hs	CCL17	Dendritic cells	TARC|ABCD-2|SCYA17	0.002	C-C motif chemokine ligand 17	protein-coding gene	1	Mesoderm	Immune system	0	0.190476	0.0435464	0.00160844
Mm Hs	CD14	Dendritic cells	NA	0.051	CD14 molecule	protein-coding gene	1	Mesoderm	Immune system	0.278912	0.119048	0.0435464	0.0553304
Mm Hs	CD207	Dendritic cells	Langerin|CLEC4K	0.001	CD207 molecule	protein-coding gene	1	Mesoderm	Immune system	0	0.0238095	0.043297	0.00141543
Mm Hs	CD8A	Dendritic cells	CD8	0.01	CD8a molecule	protein-coding gene	1	Mesoderm	Immune system	0	0.0714286	0.043297	0.00842823
Mm Hs	CX3CR1	Dendritic cells	CMKDR1|V28|GPR13|CMKBRL1	0.039	C-X3-C motif chemokine receptor 1	protein-coding gene	1	Mesoderm	Immune system	0.0408163	0.047619	0.0432873	0.0482532
Mm	H2-EB1	Dendritic cells	NA	0.066	histocompatibility 2, class II antigen E beta	protein coding gene	1	Mesoderm	Immune system	0	1	0.0432331	0.0768835
Mm Hs	ITGAM	Dendritic cells	CD11b|CR3A|CD11B	0.025	integrin subunit alpha M	protein-coding gene	1	Mesoderm	Immune system	0.00680272	0	0.0432331	0.0303674
Mm Hs	LY75	Dendritic cells	DEC-205|CLEC13B|CD205	0.003	lymphocyte antigen 75	protein-coding gene	1	Mesoderm	Immune system	0	0.0952381	0.0432331	0.00418195
Mm Hs	PDCD1LG2	Dendritic cells	PD-L2|Btdc|PDL2|bA574F11.2|CD273|B7-DC	0	programmed cell death 1 ligand 2	protein-coding gene	1	Mesoderm	Immune system	0	0.0238095	0.0432331	0
Mm Hs	PTPRC	Dendritic cells	T200|CD45	0.125	protein tyrosine phosphatase, receptor type C	protein-coding gene	1	Mesoderm	Immune system	0.782313	0.690476	0.0431678	0.104613
Mm Hs	SIRPA	Dendritic cells	SHPS1|SIRP|MYD-1|BIT|SHPS-1|SIRPalpha|CD172a|SIRPalpha2|MFR|SIRP-ALPHA-1|PTPNS1	0.074	signal regulatory protein alpha	protein-coding gene	1	Mesoderm	Immune system	0.0340136	0	0.0431678	0
Hs	FCGR3A	Dendritic cells	CD16a	0.006	Fc fragment of IgG receptor IIIa	protein-coding gene	1	Mesoderm	Immune system	0.326531	0	0.0431224	0
Hs	FTL	Dendritic cells	MGC71996|NBIA3	0.178	ferritin light chain	protein-coding gene	1	Mesoderm	Immune system	0.993197	0	0.0430789	0
Hs	SERPINA1	Dendritic cells	AAT|A1A|PI1|alpha-1-antitrypsin|A1AT|alpha1AT|PI	0.016	serpin family A member 1	protein-coding gene	1	Mesoderm	Immune system	0.44898	0	0.0430412	0
Mm Hs	AXL	Dendritic cells	UFO|JTK11|Tyro7	0.054	AXL receptor tyrosine kinase	protein-coding gene	1	Mesoderm	Immune system	0.047619	0.047619	0.0430006	0.0524352
Mm Hs	PPP1R14A	Dendritic cells	CPI-17|PPP1INL	0.07	protein phosphatase 1 regulatory inhibitor subunit 14A	protein-coding gene	1	Mesoderm	Immune system	0.0136054	0.0238095	0.0430006	0.0705141
Hs	SIGLEC6	Dendritic cells	OB-BP1|SIGLEC-6|CD327|CD33L|CD33L1	0	sialic acid binding Ig like lectin 6	protein-coding gene	1	Mesoderm	Immune system	0	0	0.0429737	0
Mm Hs	CD22	Dendritic cells	SIGLEC-2|SIGLEC2	0.003	CD22 molecule	protein-coding gene	1	Mesoderm	Immune system	0	0	0.0429564	0.00231616
Mm Hs	DAB2	Dendritic cells	DOC-2	0.068	DAB2, clathrin adaptor protein	protein-coding gene	1	Mesoderm	Immune system	0.0748299	0.0238095	0.0429198	0.0739883
Mm Hs	S100A8	Dendritic cells	P8|CGLA|CAGA	0.064	S100 calcium binding protein A8	protein-coding gene	1	Mesoderm	Immune system	0.367347	0	0.0429198	0
Mm Hs	VCAN	Dendritic cells	PG-M|CSPG2	0.056	versican	protein-coding gene	1	Mesoderm	Immune system	0.0952381	0	0.0429198	0
Hs	LYZ	Dendritic cells	NA	0.008	lysozyme	protein-coding gene	1	Mesoderm	Immune system	0.442177	0	0.0429157	0
Mm Hs	ANXA1	Dendritic cells	ANX1|LPC1	0.161	annexin A1	protein-coding gene	1	Mesoderm	Immune system	0.748299	0.47619	0.0429157	0.11806
Mm Hs	FCER1A	Dendritic cells	FCE1A	0.004	Fc fragment of IgE receptor Ia	protein-coding gene	1	Mesoderm	Immune system	0.204082	0	0.0429022	0.00167278
Hs	C1ORF54	Dendritic cells	FLJ23221	0.008	chromosome 1 open reading frame 54	protein-coding gene	1	Mesoderm	Immune system	0.122449	0	0.0427404	0
Mm Hs	CADM1	Dendritic cells	NECL2|ST17|BL2|SYNCAM|IGSF4A|Necl-2|SYNCAM1|RA175|TSLC1|IGSF4	0.161	cell adhesion molecule 1	protein-coding gene	1	Mesoderm	Immune system	0.047619	0.428571	0.0426929	0.182462
Mm Hs	CAMK2D	Dendritic cells	CAMKD	0.052	calcium/calmodulin dependent protein kinase II delta	protein-coding gene	1	Mesoderm	Immune system	0.047619	0	0.04266	0.0588046
Mm Hs	LGALS3	Dendritic cells	MAC-2|GALIG|LGALS2	0.164	galectin 3	protein-coding gene	1	Mesoderm	Immune system	0.585034	0.880952	0.0426406	0.126295
Mm Hs	NAPSA	Dendritic cells	NAPA|Kdap	0.054	napsin A aspartic peptidase	protein-coding gene	1	Mesoderm	Immune system	0.00680272	0.761905	0.0426065	0.0608634
Mm Hs	PLBD1	Dendritic cells	FLJ22662	0.03	phospholipase B domain containing 1	protein-coding gene	1	Mesoderm	Immune system	0.0680272	0.571429	0.0426065	0.0317828
Mm Hs	RNASE6	Dendritic cells	RNaseK6|RNS6	0.024	ribonuclease A family member k6	protein-coding gene	1	Mesoderm	Immune system	0.44898	0	0.042492	0
Mm Hs	PLAC8	Dendritic cells	onzin|C15	0.14	placenta specific 8	protein-coding gene	1	Mesoderm	Immune system	0.360544	0.380952	0.0424454	0.129705
Mm	IFITM6	Dendritic cells	NA	0.02	interferon induced transmembrane protein 6	protein coding gene	1	Mesoderm	Immune system	0	0.047619	0.0423729	0.02477
Mm	EAR2	Dendritic cells	NA	0.009	eosinophil-associated, ribonuclease A family, member 2	protein coding gene	1	Mesoderm	Immune system	0	0	0.0422932	0.0108087
Mm Hs	H2AFY	Dendritic cells	macroH2A1.2	0.385	H2A histone family member Y	protein-coding gene	1	Mesoderm	Immune system	0.62585	0.785714	0.0422932	0.401853
Mm Hs	SLC11A1	Dendritic cells	NRAMP|NRAMP1	0.017	solute carrier family 11 member 1	protein-coding gene	1	Mesoderm	Immune system	0.0748299	0	0.0422713	0
Mm Hs	PDPN	Dendritic cells	T1A-2|Gp38|aggrus|PA2.26	0.062	podoplanin	protein-coding gene	1	Mesoderm	Immune system	0	0.0238095	0.0421384	0.0716078
Mm Hs	S100B	Dendritic cells	S100beta	0.066	S100 calcium binding protein B	protein-coding gene	1	Mesoderm	Immune system	0.14966	0	0.0421384	0
Mm Hs	CD28	Dendritic cells	NA	0.011	CD28 molecule	protein-coding gene	1	Mesoderm	Immune system	0	0	0.0420986	0.0129319
Mm Hs	PPL	Dendritic cells	NA	0.004	periplakin	protein-coding gene	1	Mesoderm	Immune system	0	0	0.0420722	0.00431062
Mm Hs	SLURP1	Dendritic cells	ANUP|MDM|ArsB|LY6LS	0.001	secreted LY6/PLAUR domain containing 1	protein-coding gene	1	Mesoderm	Immune system	0	0	0.042059	0
Hs	HLA-A	Dendritic cells	NA	0.126	major histocompatibility complex, class I, A	protein-coding gene	1	Mesoderm	Immune system	0.993197	0	0.0420063	0
Hs	HLA-B	Dendritic cells	NA	0.116	major histocompatibility complex, class I, B	protein-coding gene	1	Mesoderm	Immune system	1	0	0.0419799	0
Hs	HLA-C	Dendritic cells	HLA-JY3|D6S204|PSORS1	0.113	major histocompatibility complex, class I, C	protein-coding gene	1	Mesoderm	Immune system	0.986395	0	0.0419799	0
Hs	HLA-DRB5	Dendritic cells	NA	0.011	major histocompatibility complex, class II, DR beta 5	protein-coding gene	1	Mesoderm	Immune system	0.387755	0	0.0419799	0
Mm Hs	SERPINB9	Dendritic cells	CAP3|PI9	0.018	serpin family B member 9	protein-coding gene	1	Mesoderm	Immune system	0.22449	0	0.0419558	0
Mm Hs	CLDN8	Distal tubule cells	NA	0.004	claudin 8	protein-coding gene	1	Mesoderm	Kidney	0	0.148936	0.0419162	0.00405458
Mm Hs	SLC12A3	Distal tubule cells	NCCT	0.001	solute carrier family 12 member 3	protein-coding gene	1	Mesoderm	Kidney	0	0	0.0418915	0
Mm Hs	UMOD	Distal tubule cells	NA	0	uromodulin	protein-coding gene	1	Mesoderm	Kidney	0	0	0.0416928	0
Mm Hs	JAG1	Distal tubule cells	AHD|AWS|HJ1|CD339|AGS|JAGL1	0.027	jagged 1	protein-coding gene	NA	Mesoderm	Kidney	0	0	0.0416928	0.0285107
Mm Hs	CALB1	Distal tubule cells	CALB	0.019	calbindin 1	protein-coding gene	NA	Mesoderm	Kidney	0	0.638298	0.0416797	0.0216888
Mm Hs	PVALB	Distal tubule cells	D22S749	0.005	parvalbumin	protein-coding gene	NA	Mesoderm	Kidney	0	0.319149	0.0416667	0.00489123
Mm Hs	PGAM2	Distal tubule cells	PGAM-M	0.012	phosphoglycerate mutase 2	protein-coding gene	1	Mesoderm	Kidney	0	0.531915	0.0416667	0.0135796
Mm Hs	WNK4	Distal tubule cells	PRKWNK4	0.003	WNK lysine deficient protein kinase 4	protein-coding gene	1	Mesoderm	Kidney	0	0	0.0416667	0
Mm Hs	SGMS2	Distal tubule cells	MGC26963|SMS2	0.017	sphingomyelin synthase 2	protein-coding gene	NA	Mesoderm	Kidney	0	0	0.0416667	0
Mm Hs	SLC16A7	Distal tubule cells	MCT2	0.008	solute carrier family 16 member 7	protein-coding gene	NA	Mesoderm	Kidney	0	0	0.0416667	0
Mm Hs	LHX1	Distal tubule cells	LIM-1	0.011	LIM homeobox 1	protein-coding gene	NA	Mesoderm	Kidney	0	0.0212766	0.0416667	0.0125499
Mm Hs	ABCA13	Distal tubule cells	FLJ33876|FLJ33951	0.001	ATP binding cassette subfamily A member 13	protein-coding gene	NA	Mesoderm	Kidney	0	0.191489	0.0416667	0.000257433
Mm	HOXB5OS	Distal tubule cells	NA	0.001	homeobox B5 and homeobox B6, opposite strand	antisense lncRNA gene	NA	Mesoderm	Kidney	0	0.12766	0.0416667	0.00128717
Mm Hs	EMX1	Distal tubule cells	NA	0.023	empty spiracles homeobox 1	protein-coding gene	NA	Mesoderm	Kidney	0	0.191489	0.0416667	0.0286395
Mm Hs	TRPM6	Distal tubule cells	CHAK2|FLJ22628|HOMG|HSH	0.001	transient receptor potential cation channel subfamily M member 6	protein-coding gene	NA	Mesoderm	Kidney	0	0	0.0416667	0
Mm Hs	CWH43	Distal tubule cells	FLJ21511|CWH43-C|PGAP2IP	0.001	cell wall biogenesis 43 C-terminal homolog	protein-coding gene	NA	Mesoderm	Kidney	0	0	0.0416667	0.00173768
Mm Hs	TRPM7	Distal tubule cells	CHAK1|LTRPC7|TRP-PLIK	0.031	transient receptor potential cation channel subfamily M member 7	protein-coding gene	NA	Mesoderm	Kidney	0	0	0.0416404	0
Mm Hs	UROC1	Distal tubule cells	FLJ31300|HMFN0320	0.001	urocanate hydratase 1	protein-coding gene	NA	Mesoderm	Kidney	0	0	0.0415225	0
Mm Hs	TFRC	Distal tubule cells	CD71|TFR1|p90	0.042	transferrin receptor	protein-coding gene	NA	Mesoderm	Kidney	0	0	0.0415214	0
Mm	LHX1OS	Distal tubule cells	NA	0.013	LIM homeobox 1, opposite strand	lincRNA gene	NA	Mesoderm	Kidney	0	0.0425532	0.0414819	0.0164114
Mm Hs	TSC22D2	Distal tubule cells	KIAA0669|TILZ4a|TILZ4b|TILZ4c	0.015	TSC22 domain family member 2	protein-coding gene	NA	Mesoderm	Kidney	0	0	0.0414573	0
Mm Hs	LARP1B	Distal tubule cells	FLJ10378|DKFZp434K245|DKFZp686E0316|LARP2	0.026	La ribonucleoprotein domain family member 1B	protein-coding gene	NA	Mesoderm	Kidney	0	0.12766	0.0413793	0.0225254
Mm Hs	CLCNKB	Distal tubule cells	hClC-Kb	0.002	chloride voltage-gated channel Kb	protein-coding gene	NA	Mesoderm	Kidney	0	0.489362	0.0413793	0.00141588
None	GBAS	Distal tubule cells	NA	0.042	NA	NA	NA	Mesoderm	Kidney	0	0.170213	0.0413534	0.0525808
Mm Hs	KLHL3	Distal tubule cells	KIAA1129	0.014	kelch like family member 3	protein-coding gene	NA	Mesoderm	Kidney	0	0.468085	0.0413534	0.0164757
Mm Hs	KLK1	Distal tubule cells	Klk6	0.013	kallikrein 1	protein-coding gene	NA	Mesoderm	Kidney	0	0.851064	0.0413534	0.0116489
Mm Hs	KCNJ1	Distal tubule cells	Kir1.1|ROMK1	0.002	potassium voltage-gated channel subfamily J member 1	protein-coding gene	1	Mesoderm	Kidney	0	0.723404	0.0413534	0.000450508
Mm Hs	HOXD8	Distal tubule cells	HOX4E	0.007	homeobox D8	protein-coding gene	NA	Mesoderm	Kidney	0	0.340426	0.0413534	0.00353971
Mm Hs	KL	Distal tubule cells	NA	0.004	klotho	protein-coding gene	NA	Mesoderm	Kidney	0	0.468085	0.0412961	0.00334663
Mm Hs	EGF	Distal tubule cells	NA	0.002	epidermal growth factor	protein-coding gene	NA	Mesoderm	Kidney	0	0.702128	0.0411432	6.43583e-05
Mm Hs	TMEM213	Distal tubule cells	NA	0.005	transmembrane protein 213	protein-coding gene	NA	Mesoderm	Kidney	0	0	0.041046	0
Mm	KNG2	Distal tubule cells	NA	0.005	kininogen 2	protein coding gene	NA	Mesoderm	Kidney	0	0.87234	0.0410401	0.00399022
Mm Hs	TMEM52B	Distal tubule cells	FLJ31166|C12orf59	0.002	transmembrane protein 52B	protein-coding gene	NA	Mesoderm	Kidney	0	0	0.0410401	0
Mm	WFDC15B	Distal tubule cells	NA	0.006	WAP four-disulfide core domain 15B	protein coding gene	NA	Mesoderm	Kidney	NA	NA	0.0410401	NA
Mm Hs	DEFB1	Distal tubule cells	HBD-1|DEFB-1|DEFB101|HBD1|BD1|MGC51822	0.009	defensin beta 1	protein-coding gene	NA	Mesoderm	Kidney	0	0.914894	0.0409707	0.00257433
Mm Hs	FXYD2	Distal tubule cells	MGC12372|ATP1G1|HOMG2	0.025	FXYD domain containing ion transport regulator 2	protein-coding gene	NA	Mesoderm	Kidney	0	1	0.0408946	0.0276741
Mm Hs	USMG5	Distal tubule cells	NA	0.022	upregulated during skeletal muscle growth 5	protein coding gene	NA	Mesoderm	Kidney	0	0	0.0408805	0
Mm Hs	TRHDE	Distal tubule cells	PGPEP2|TRH-DE|PAP-II	0.001	thyrotropin releasing hormone degrading enzyme	protein-coding gene	NA	Mesoderm	Kidney	0	0	0.0408302	0
Mm	KAP	Distal tubule cells	NA	0.007	kidney androgen regulated protein	protein coding gene	NA	Mesoderm	Kidney	0	0.574468	0.0408099	0.00746557
Mm	ACSM2	Distal tubule cells	NA	0.004	acyl-CoA synthetase medium-chain family member 2	protein coding gene	NA	Mesoderm	Kidney	0	0.106383	0.0407524	0.00450508
Mm Hs	KCNJ16	Distal tubule cells	Kir5.1|BIR9	0.005	potassium voltage-gated channel subfamily J member 16	protein-coding gene	1	Mesoderm	Kidney	0	0.361702	0.0407268	0.00547046
Mm Hs	RHCG	Distal tubule cells	RHGK|PDRC2|SLC42A3|C15orf6	0.002	Rh family C glycoprotein	protein-coding gene	1	Mesoderm	Kidney	0	0	0.0407268	0
Mm Hs	SOSTDC1	Distal tubule cells	DKFZp564D206|USAG1|DAND7	0.009	sclerostin domain containing 1	protein-coding gene	1	Mesoderm	Kidney	0	0	0.0405577	0
Mm Hs	SCNN1A	Distal tubule cells	ENaCalpha|SCNN1	0.008	sodium channel epithelial 1 alpha subunit	protein-coding gene	NA	Mesoderm	Kidney	0	0	0.0405577	0
Mm Hs	VDR	Distal tubule cells	NR1I1|PPP1R163	0.011	vitamin D receptor	protein-coding gene	1	Mesoderm	Kidney	0	0	0.0405278	0
Mm Hs	WNK1	Distal tubule cells	HSAN2|PPP1R167|PRKWNK1|HSN2	0.368	WNK lysine deficient protein kinase 1	protein-coding gene	1	Mesoderm	Kidney	0	0	0.04049	0
Mm Hs	SLC8A1	Distal tubule cells	NCX1	0.002	solute carrier family 8 member A1	protein-coding gene	1	Mesoderm	Kidney	0	0	0.0404896	0
Mm Hs	AQP2	Distal tubule cells	NA	0.001	aquaporin 2	protein-coding gene	1	Mesoderm	Kidney	0	0.0212766	0.0404262	0.000707942
Mm Hs	AVPR2	Distal tubule cells	V2R|DIR3|DIR	0	arginine vasopressin receptor 2	protein-coding gene	1	Mesoderm	Kidney	0	0	0.0404135	0
Mm Hs	TH	Dopaminergic neurons	DYT5b	0.002	tyrosine hydroxylase	protein-coding gene	1	Ectoderm	Brain	0	0	0.0404135	0
Mm Hs	SLC6A3	Dopaminergic neurons	DAT	0	solute carrier family 6 member 3	protein-coding gene	1	Ectoderm	Brain	0	0	0.0404135	0
Mm Hs	FOXA2	Dopaminergic neurons	HNF3B	0.009	forkhead box A2	protein-coding gene	NA	Ectoderm	Brain	0	0	0.0404135	0.00994546
Mm Hs	KCNJ6	Dopaminergic neurons	Kir3.2|GIRK2|KATP2|BIR1|hiGIRK2|KCNJ7	0.002	potassium voltage-gated channel subfamily J member 6	protein-coding gene	NA	Ectoderm	Brain	0	0	0.0403913	6.41643e-05
Mm Hs	NR4A2	Dopaminergic neurons	TINUR|NOT|RNR1|HZF-3|NURR1	0.033	nuclear receptor subfamily 4 group A member 2	protein-coding gene	NA	Ectoderm	Brain	0	0	0.0402896	0.0255374
Mm Hs	LMX1B	Dopaminergic neurons	NPS1	0.001	LIM homeobox transcription factor 1 beta	protein-coding gene	NA	Ectoderm	Brain	0	0	0.040201	0.0008983
Mm Hs	CACNA2D2	Dopaminergic neurons	KIAA0558	0.027	calcium voltage-gated channel auxiliary subunit alpha2delta 2	protein-coding gene	NA	Ectoderm	Brain	0	0	0.0401027	0.0343279
Mm Hs	CADPS2	Dopaminergic neurons	CAPS2	0.004	calcium dependent secretion activator 2	protein-coding gene	NA	Ectoderm	Brain	0	0	0.040053	0.00474816
Mm Hs	CHRNA6	Dopaminergic neurons	NA	0.003	cholinergic receptor nicotinic alpha 6 subunit	protein-coding gene	NA	Ectoderm	Brain	0	0	0.04	0.00397818
Mm Hs	MAPK8IP2	Dopaminergic neurons	IB2|JIP2|PRKM8IPL	0.025	mitogen-activated protein kinase 8 interacting protein 2	protein-coding gene	NA	Ectoderm	Brain	0	0	0.0399195	0.0315047
Mm Hs	NTN1	Dopaminergic neurons	NTN1L	0.007	netrin 1	protein-coding gene	NA	Ectoderm	Brain	0	0	0.0398619	0.00866218
Mm Hs	PRKCG	Dopaminergic neurons	PKCC|MGC57564|PKCG|SCA14	0.005	protein kinase C gamma	protein-coding gene	NA	Ectoderm	Brain	0	0	0.0398095	0.00596728
Hs	SCN2A	Dopaminergic neurons	Nav1.2|HBSCII|SCN2A1|SCN2A2	0.002	sodium voltage-gated channel alpha subunit 2	protein-coding gene	NA	Ectoderm	Brain	0	0	0.039787	0
Mm Hs	TENM1	Dopaminergic neurons	TEN-M1|TNM|ODZ1	0.013	teneurin transmembrane protein 1	protein-coding gene	NA	Ectoderm	Brain	0	0	0.039787	0
Mm Hs	ZIM3	Dopaminergic neurons	ZNF657	0	zinc finger imprinted 3	protein-coding gene	NA	Ectoderm	Brain	0	0	0.0396699	0
Mm Hs	DDC	Dopaminergic neurons	AADC	0.014	dopa decarboxylase	protein-coding gene	1	Ectoderm	Brain	0	0	0.0396226	0.0166185
Mm Hs	SLC18A2	Dopaminergic neurons	SVMT|SVAT|VMAT2	0.006	solute carrier family 18 member A2	protein-coding gene	1	Ectoderm	Brain	0	0	0.0396166	0
Mm Hs	SLC18A3	Dopaminergic neurons	VACHT	0.002	solute carrier family 18 member A3	protein-coding gene	1	Ectoderm	Brain	0	0	0.039548	0
Mm Hs	NEUROD6	Dopaminergic neurons	Atoh2|NEX1M|Math-2|bHLHa2|Nex1	0.087	neuronal differentiation 6	protein-coding gene	1	Ectoderm	Brain	0	0	0.0395078	0.108694
Mm Hs	SMAD3	Dopaminergic neurons	JV15-2|HsT17436|MADH3	0.008	SMAD family member 3	protein-coding gene	1	Ectoderm	Brain	0	0	0.0394984	0
Mm Hs	PITX3	Dopaminergic neurons	ASMD	0.001	paired like homeodomain 3	protein-coding gene	1	Ectoderm	Brain	0	0	0.0394737	0.00102663
Mm Hs	CFTR	Ductal cells	ABC35|TNR-CFTR|CFTR/MRP|CF|ABCC7	0.003	cystic fibrosis transmembrane conductance regulator	protein-coding gene	1	Endoderm	Pancreas	0.257143	0	0.039461	0.00288739
Mm Hs	HNF1B	Ductal cells	LFB3|VHNF1|HNF1beta|MODY5|TCF2	0.005	HNF1 homeobox B	protein-coding gene	1	Endoderm	Pancreas	0	0	0.0394089	0.00461983
Mm Hs	KRT20	Ductal cells	CK20|K20|MGC35423	0.012	keratin 20	protein-coding gene	1	Endoderm	Pancreas	0	0	0.0393453	0.0117421
Mm Hs	MUC1	Ductal cells	CD227|PEM|ADMCKD|ADMCKD1|MCKD|MCKD1	0.016	mucin 1, cell surface associated	protein-coding gene	1	Endoderm	Pancreas	0.228571	0	0.0391839	0.012512
Mm Hs	ONECUT1	Ductal cells	HNF-6|HNF6|HNF6A	0.001	one cut homeobox 1	protein-coding gene	NA	Endoderm	Pancreas	0	0	0.0391402	0.00109079
Mm Hs	AMBP	Ductal cells	UTI|EDC1|HI30|IATIL|ITILC|ITI|ITIL	0.013	alpha-1-microglobulin/bikunin precursor	protein-coding gene	1	Endoderm	Pancreas	0.171429	0	0.039129	0.0121912
Mm Hs	HHEX	Ductal cells	HEX|HOX11L-PEN|PRHX	0.037	hematopoietically expressed homeobox	protein-coding gene	1	Endoderm	Pancreas	0	0	0.039119	0.0395893
Mm Hs	ANXA4	Ductal cells	ANX4	0.06	annexin A4	protein-coding gene	1	Endoderm	Pancreas	0.342857	0	0.0390305	0.0565287
Mm Hs	SPP1	Ductal cells	BSPI|ETA-1|BNSP|OPN	0.057	secreted phosphoprotein 1	protein-coding gene	1	Endoderm	Pancreas	0.285714	0	0.0389937	0
Mm Hs	PDX1	Ductal cells	IDX-1|STF-1|PDX-1|MODY4|IPF1	0.005	pancreatic and duodenal homeobox 1	protein-coding gene	1	Endoderm	Pancreas	0	0	0.0389937	0.00474816
Hs	SERPINA3	Ductal cells	AACT	0	serpin family A member 3	protein-coding gene	1	Endoderm	Pancreas	0	0	0.038961	0
Mm Hs	CFB	Ductal cells	H2-Bf|BFD|BF	0.001	complement factor B	protein-coding gene	1	Endoderm	Pancreas	0	0	0.0389487	0.00153994
Mm Hs	GDF15	Ductal cells	PLAB|MIC-1|PDF|NAG-1|PTGFB	0.014	growth differentiation factor 15	protein-coding gene	1	Endoderm	Pancreas	0.628571	0	0.0389325	0.00307988
Hs	AKR1C3	Ductal cells	KIAA0119|DDX|HAKRB|PGFS|HSD17B5	0.007	aldo-keto reductase family 1 member C3	protein-coding gene	1	Endoderm	Pancreas	0.371429	0	0.0389203	0
Mm Hs	MMP7	Ductal cells	PUMP-1|MPSL1	0.007	matrix metallopeptidase 7	protein-coding gene	1	Endoderm	Pancreas	0.657143	0	0.0388959	0.00365736
Mm Hs	DEFB1	Ductal cells	HBD-1|DEFB-1|DEFB101|HBD1|BD1|MGC51822	0.009	defensin beta 1	protein-coding gene	1	Endoderm	Pancreas	0.4	0	0.0388959	0.00532563
Mm Hs	SERPING1	Ductal cells	C1IN|C1-INH|HAE1|HAE2|C1NH	0.066	serpin family G member 1	protein-coding gene	1	Endoderm	Pancreas	0.285714	0	0.0388471	0
Mm Hs	TSPAN8	Ductal cells	CO-029|TM4SF3	0.047	tetraspanin 8	protein-coding gene	1	Endoderm	Pancreas	0.485714	0	0.0388471	0
Mm Hs	CLDN10	Ductal cells	OSP-L|CPETRL3	0.028	claudin 10	protein-coding gene	1	Endoderm	Pancreas	0.342857	0	0.0388471	0.0302214
Mm Hs	SLPI	Ductal cells	HUSI-I|BLPI|HUSI|WAP4|WFDC4	0.048	secretory leukocyte peptidase inhibitor	protein-coding gene	1	Endoderm	Pancreas	0.885714	0	0.0388471	0
Mm Hs	SERPINA5	Ductal cells	PAI3|PROCI|PLANH3|PCI	0.005	serpin family A member 5	protein-coding gene	1	Endoderm	Pancreas	0.257143	0	0.0388471	0
Mm Hs	PIGR	Ductal cells	NA	0.031	polymeric immunoglobulin receptor	protein-coding gene	1	Endoderm	Pancreas	0.2	0	0.0388471	0.0291306
Mm Hs	CLDN1	Ductal cells	SEMP1|ILVASC	0.01	claudin 1	protein-coding gene	1	Endoderm	Pancreas	0.228571	0	0.0388069	0.00564646
Mm Hs	LGALS4	Ductal cells	GAL4	0.032	galectin 4	protein-coding gene	1	Endoderm	Pancreas	0.228571	0	0.0388013	0.0307347
Mm Hs	PERP	Ductal cells	PIGPC1|dJ496H19.1|KCP1|THW|KRTCAP1	0.077	PERP, TP53 apoptosis effector	protein-coding gene	1	Endoderm	Pancreas	0.971429	0	0.0386428	0.0519731
Mm Hs	PDLIM3	Ductal cells	NA	0.013	PDZ and LIM domain 3	protein-coding gene	1	Endoderm	Pancreas	0.114286	0	0.0386185	0.0120629
Mm Hs	WFDC2	Ductal cells	HE4|WAP5|dJ461P17.6|EDDM4	0.056	WAP four-disulfide core domain 2	protein-coding gene	1	Endoderm	Pancreas	0.685714	0	0.0385954	0
Mm Hs	SLC3A1	Ductal cells	CSNU1|D2H|RBAT|ATR1|NBAT	0	solute carrier family 3 member 1	protein-coding gene	1	Endoderm	Pancreas	0	0	0.0385338	0
Mm Hs	AQP1	Ductal cells	CHIP28|CO	0.037	aquaporin 1 (Colton blood group)	protein-coding gene	1	Endoderm	Pancreas	0	0	0.0385338	0.0424767
Mm Hs	ALDH1A3	Ductal cells	RALDH3|ALDH6	0.008	aldehyde dehydrogenase 1 family member A3	protein-coding gene	1	Endoderm	Pancreas	0.485714	0	0.0384986	0.00327238
Mm Hs	VTCN1	Ductal cells	B7-H4|FLJ22418|B7S1|B7X|B7H4	0	V-set domain containing T cell activation inhibitor 1	protein-coding gene	1	Endoderm	Pancreas	0	0	0.0384737	0
Mm Hs	KRT19	Ductal cells	K19|CK19|K1CS|MGC15366	0.088	keratin 19	protein-coding gene	1	Endoderm	Pancreas	0.942857	0	0.0384485	0.0654475
Mm Hs	TFF1	Ductal cells	D21S21|pS2|pNR-2|HP1.A|BCEI	0.006	trefoil factor 1	protein-coding gene	1	Endoderm	Pancreas	0.0571429	0	0.038401	0
Mm Hs	TFF2	Ductal cells	SML1	0.002	trefoil factor 2	protein-coding gene	1	Endoderm	Pancreas	0	0	0.0383768	0
Mm Hs	KRT7	Ductal cells	CK7|K2C7	0.056	keratin 7	protein-coding gene	1	Endoderm	Pancreas	0.914286	0	0.0383518	0.0474174
Mm Hs	CLDN4	Ductal cells	CPE-R|WBSCR8|hCPE-R|CPETR|CPETR1	0.047	claudin 4	protein-coding gene	1	Endoderm	Pancreas	1	0	0.0383154	0.0286814
Mm Hs	LAMB3	Ductal cells	nicein-125kDa|kalinin-140kDa|BM600-125kDa|LAMNB1	0.017	laminin subunit beta 3	protein-coding gene	1	Endoderm	Pancreas	0.4	0	0.0382445	0.00943215
Mm Hs	TACSTD2	Ductal cells	TROP2|GA733-1|EGP-1|M1S1	0.033	tumor associated calcium signal transducer 2	protein-coding gene	1	Endoderm	Pancreas	0.971429	0	0.0382422	0
Mm Hs	CCL2	Ductal cells	MCP1|MCP-1|MCAF|SMC-CF|GDCF-2|HC11|MGC9434|SCYA2	0.037	C-C motif chemokine ligand 2	protein-coding gene	1	Endoderm	Pancreas	0.371429	0	0.0382206	0.0318896
Hs	DCDC2	Ductal cells	KIAA1154|DCDC2A|NPHP19|DFNB66	0.003	doublecortin domain containing 2	protein-coding gene	1	Endoderm	Pancreas	0	0	0.0382206	0
Mm Hs	CXCL2	Ductal cells	SCYB2|GROb|MIP-2a|MGSA-b|CINC-2a|GRO2	0.041	C-X-C motif chemokine ligand 2	protein-coding gene	1	Endoderm	Pancreas	0.285714	0	0.0382206	0.0381136
Mm Hs	CTSH	Ductal cells	ACC-4|ACC-5|ACC4|ACC5|CPSB	0.147	cathepsin H	protein-coding gene	1	Endoderm	Pancreas	0.542857	0	0.0382206	0.154187
Mm Hs	S100A10	Ductal cells	42C|CLP11|ANX2LG|CAL1L	0.374	S100 calcium binding protein A10	protein-coding gene	1	Endoderm	Pancreas	1	0	0.0380503	0
Mm Hs	MYC	Embryonic stem cells	c-Myc|bHLHe39|MYCC	0.047	MYC proto-oncogene, bHLH transcription factor	protein-coding gene	NA	Epiblast	Zygote	0	0	0.0380145	0.0331321
Mm Hs	FOXD3	Embryonic stem cells	Genesis|HFH2	0	forkhead box D3	protein-coding gene	1	Epiblast	Zygote	0	0	0.0379987	0.000449467
Mm Hs	POU5F1	Embryonic stem cells	Oct4|MGC22487|OTF3	0.003	POU class 5 homeobox 1	protein-coding gene	1	Epiblast	Zygote	0	0.909091	0.0379906	0.00192629
Mm Hs	FUT4	Embryonic stem cells	FUC-TIV|CD15|ELFT	0.001	fucosyltransferase 4	protein-coding gene	1	Epiblast	Zygote	0	0	0.0379747	0.000706305
Hs	CD24	Embryonic stem cells	CD24A	0.039	CD24 molecule	protein-coding gene	1	Epiblast	Zygote	0	0	0.0379747	0
Mm Hs	ITGA4	Embryonic stem cells	CD49d|CD49D	0.036	integrin subunit alpha 4	protein-coding gene	NA	Epiblast	Zygote	0	0	0.037931	0.0412868
Mm Hs	CDH1	Embryonic stem cells	uvomorulin|CD324|UVO	0.056	cadherin 1	protein-coding gene	1	Epiblast	Zygote	0	1	0.0379191	0.0565686
Mm Hs	ABCG2	Embryonic stem cells	EST157481|MXR|BCRP|ABCP|CD338	0.038	ATP binding cassette subfamily G member 2 (Junior blood group)	protein-coding gene	NA	Epiblast	Zygote	0	0.181818	0.0379073	0.0466162
Mm Hs	PODXL	Embryonic stem cells	PCLP|Gp200|PC	0.04	podocalyxin like	protein-coding gene	NA	Epiblast	Zygote	0	0	0.0379073	0.0398099
Hs	ALPP	Embryonic stem cells	PALP	0	alkaline phosphatase, placental	protein-coding gene	NA	Epiblast	Zygote	0	0	0.0379073	0
Mm Hs	ZIC1	Embryonic stem cells	ZIC|ZNF201	0.046	Zic family member 1	protein-coding gene	NA	Epiblast	Zygote	0	0	0.0379073	0
Mm Hs	PRDM5	Embryonic stem cells	NA	0.001	PR/SET domain 5	protein-coding gene	NA	Epiblast	Zygote	0	0	0.0379073	0.000192629
Mm Hs	ANO6	Embryonic stem cells	DKFZp313M0720|TMEM16F	0.012	anoctamin 6	protein-coding gene	NA	Epiblast	Zygote	0	0	0.0379073	0.0130345
Mm Hs	CDK8	Embryonic stem cells	K35	0.009	cyclin dependent kinase 8	protein-coding gene	NA	Epiblast	Zygote	0	0	0.0379073	0.00988828
Mm Hs	SLC46A2	Embryonic stem cells	Ly110|TSCOT	0.002	solute carrier family 46 member 2	protein-coding gene	NA	Epiblast	Zygote	0	0	0.0379073	0
Hs	TEX19	Embryonic stem cells	FLJ35767	0.001	testis expressed 19	protein-coding gene	1	Epiblast	Zygote	0	0	0.0379073	0
Mm Hs	ZSCAN10	Embryonic stem cells	ZNF206	0	zinc finger and SCAN domain containing 10	protein-coding gene	NA	Epiblast	Zygote	0	0	0.0376766	0
Mm Hs	KCNIP3	Embryonic stem cells	DREAM|KCHIP3|CSEN	0.007	potassium voltage-gated channel interacting protein 3	protein-coding gene	NA	Epiblast	Zygote	0	0	0.0376766	0.00879671
Mm Hs	PCGF2	Embryonic stem cells	MEL-18|ZNF144|RNF110	0.005	polycomb group ring finger 2	protein-coding gene	NA	Epiblast	Zygote	0	0.909091	0.0376058	0.00186208
Mm Hs	NANOG	Embryonic stem cells	FLJ12581|FLJ40451	0.002	Nanog homeobox	protein-coding gene	1	Epiblast	Zygote	0	1	0.037594	0.00147682
Mm Hs	GAL	Embryonic stem cells	GMAP|GAL-GMAP|GLNN|GALN	0.014	galanin and GMAP prepropeptide	protein-coding gene	NA	Epiblast	Zygote	0	0	0.037594	0.0112367
Mm Hs	PITX2	Embryonic stem cells	IGDS|Brx1|Otlx2|IRID2|IHG2|RIEG|RIEG1|RGS	0.01	paired like homeodomain 2	protein-coding gene	NA	Epiblast	Zygote	0	0.0909091	0.037594	0.00860408
Mm Hs	BCL3	Embryonic stem cells	D19S37|BCL4	0.012	B cell CLL/lymphoma 3	protein-coding gene	NA	Epiblast	Zygote	0	0.636364	0.037594	0.0127777
Mm Hs	SALL4	Embryonic stem cells	dJ1112F19.1|ZNF797	0.015	spalt like transcription factor 4	protein-coding gene	1	Epiblast	Zygote	0	0	0.0375869	0
Mm	DPPA5A	Embryonic stem cells	NA	0.013	developmental pluripotency associated 5A	protein coding gene	NA	Epiblast	Zygote	0	1	0.0375713	0.0128419
Mm Hs	TDGF1	Embryonic stem cells	CRIPTO|Cripto-1	0.007	teratocarcinoma-derived growth factor 1	protein-coding gene	1	Epiblast	Zygote	0	0	0.0375361	0
Mm Hs	HOXB5	Embryonic stem cells	HOX2A	0.003	homeobox B5	protein-coding gene	NA	Epiblast	Zygote	0	0	0.0374841	0.00237575
Mm Hs	SUMO2	Embryonic stem cells	SMT3B|SMT3H2	0.163	small ubiquitin-like modifier 2	protein-coding gene	NA	Epiblast	Zygote	0	0	0.0374484	0
Mm Hs	BNIP3	Embryonic stem cells	Nip3	0.042	BCL2 interacting protein 3	protein-coding gene	NA	Epiblast	Zygote	0	0.0909091	0.0374384	0.00661359
Mm Hs	GJC1	Embryonic stem cells	CX45|GJA7	0.026	gap junction protein gamma 1	protein-coding gene	1	Epiblast	Zygote	0	1	0.0373861	0.0290869
Mm Hs	TRIM6	Embryonic stem cells	RNF89	0.006	tripartite motif containing 6	protein-coding gene	1	Epiblast	Zygote	0	0	0.0372807	0
Mm Hs	PUM2	Embryonic stem cells	PUMH2|KIAA0235	0.094	pumilio RNA binding family member 2	protein-coding gene	1	Epiblast	Zygote	0	1	0.0372153	0.113458
Mm Hs	GJB4	Embryonic stem cells	CX30.3	0.003	gap junction protein beta 4	protein-coding gene	1	Epiblast	Zygote	0	0	0.0371654	0.00378837
Mm Hs	SOX15	Embryonic stem cells	SOX27|SOX26|SOX20	0.003	SRY-box 15	protein-coding gene	1	Epiblast	Zygote	0	0	0.037142	0
Mm Hs	UTF1	Embryonic stem cells	NA	0	undifferentiated embryonic cell transcription factor 1	protein-coding gene	1	Epiblast	Zygote	0	0	0.0370874	0
Mm Hs	GJB1	Embryonic stem cells	CX32|CMTX1|CMTX	0.033	gap junction protein beta 1	protein-coding gene	1	Epiblast	Zygote	0	0	0.037037	0.0384615
Mm Hs	LMNA	Embryonic stem cells	LMN1|CMD1A|LGMD1B	0.201	lamin A/C	protein-coding gene	1	Epiblast	Zygote	0	0.0909091	0.0370022	0.167266
Mm Hs	FBXO15	Embryonic stem cells	MGC39671|FBX15	0.005	F-box protein 15	protein-coding gene	1	Epiblast	Zygote	0	1	0.0369674	0.00231154
Mm Hs	PML	Embryonic stem cells	MYL|TRIM19|RNF71	0.007	promyelocytic leukemia	protein-coding gene	1	Epiblast	Zygote	0	1	0.0369674	0.00590728
Mm Hs	THY1	Embryonic stem cells	CD90	0.095	Thy-1 cell surface antigen	protein-coding gene	1	Epiblast	Zygote	0	0	0.0369085	0
Mm Hs	KIT	Embryonic stem cells	CD117|SCFR|C-Kit|PBT	0.015	KIT proto-oncogene receptor tyrosine kinase	protein-coding gene	1	Epiblast	Zygote	0	0.909091	0.0367816	0.0179145
Mm Hs	EPCAM	Embryonic stem cells	Ly74|TROP1|GA733-2|EGP34|EGP40|EGP-2|KSA|CD326|Ep-CAM|HEA125|KS1/4|MK-1|MH99|MOC31|323/A3|17-1A|TACST-1|CO-17A|M4S1|MIC18|TACSTD1	0.117	epithelial cell adhesion molecule	protein-coding gene	1	Epiblast	Zygote	0	0.818182	0.0367693	0.103698
Mm Hs	CD9	Embryonic stem cells	BA2|P24|TSPAN29|MRP-1|MIC3	0.344	CD9 molecule	protein-coding gene	1	Epiblast	Zygote	0	1	0.0367001	0.365738
Mm Hs	ITGB1	Embryonic stem cells	CD29|GPIIA|FNRB|MSK12|MDF2	0.276	integrin subunit beta 1	protein-coding gene	1	Epiblast	Zygote	0	0.818182	0.0366764	0.301657
Hs	CD59	Embryonic stem cells	16.3A5|EJ16|EJ30|EL32|G344|p18-20|MIC11|MIN1|MSK21|MIN2|MIN3	0.07	CD59 molecule (CD59 blood group)	protein-coding gene	1	Epiblast	Zygote	0	0	0.0366541	0
Mm Hs	PROM1	Embryonic stem cells	AC133|CD133|RP41|CORD12|PROML1|STGD4	0.021	prominin 1	protein-coding gene	1	Epiblast	Zygote	0	0	0.0366541	0.024207
Mm Hs	PECAM1	Embryonic stem cells	CD31	0.051	platelet and endothelial cell adhesion molecule 1	protein-coding gene	1	Epiblast	Zygote	0	0.545455	0.0365585	0.0531655
Mm Hs	ITGA6	Embryonic stem cells	CD49f	0.059	integrin subunit alpha 6	protein-coding gene	1	Epiblast	Zygote	0	1	0.0364963	0.0609349
Mm Hs	FZD1	Embryonic stem cells	DKFZp564G072	0.01	frizzled class receptor 1	protein-coding gene	NA	Epiblast	Zygote	0	0	0.036427	0.012264
Hs	KITLG	Embryonic stem cells	SCF|Kitl|KL-1|FPH2|SLF|DFNA69	0.001	KIT ligand	protein-coding gene	1	Epiblast	Zygote	0	0	0.0363864	0
Mm Hs	SOX2	Embryonic stem cells	NA	0.082	SRY-box 2	protein-coding gene	1	Epiblast	Zygote	0	0	0.0363409	0
Mm Hs	KLF4	Embryonic stem cells	EZF|GKLF	0.126	Kruppel like factor 4	protein-coding gene	1	Epiblast	Zygote	0	1	0.0363409	0.126878
Mm Hs	ZFP42	Embryonic stem cells	REX1|ZNF754	0.006	ZFP42 zinc finger protein	protein-coding gene	1	Epiblast	Zygote	0	0	0.0363409	0
Mm Hs	ZFX	Embryonic stem cells	ZNF926	0.006	zinc finger protein X-linked	protein-coding gene	1	Epiblast	Zygote	0	0	0.0363409	0
Mm Hs	TAF8	Embryonic stem cells	FLJ32821|TAF(II)43|TBN	0.001	TATA-box binding protein associated factor 8	protein-coding gene	1	Epiblast	Zygote	0	0	0.0363409	0
Mm Hs	HMGA2	Embryonic stem cells	BABL|LIPO|HMGIC	0.038	high mobility group AT-hook 2	protein-coding gene	1	Epiblast	Zygote	0	0.454545	0.0363409	0.0274817
Mm Hs	NACC1	Embryonic stem cells	NAC-1|BEND8|BTBD30|BTBD14B	0.01	nucleus accumbens associated 1	protein-coding gene	1	Epiblast	Zygote	0	1	0.0363409	0.0108514
Mm Hs	NR6A1	Embryonic stem cells	GCNF1|RTR|CT150|GCNF	0.017	nuclear receptor subfamily 6 group A member 1	protein-coding gene	1	Epiblast	Zygote	0	0.272727	0.0363409	0.00410941
Mm Hs	STAT3	Embryonic stem cells	APRF	0.099	signal transducer and activator of transcription 3	protein-coding gene	1	Epiblast	Zygote	0	0	0.0362662	0
Mm Hs	LEF1	Embryonic stem cells	TCF1ALPHA|TCF10|TCF7L3	0.025	lymphoid enhancer binding factor 1	protein-coding gene	1	Epiblast	Zygote	0	0	0.0362295	0.0278027
Mm Hs	L1TD1	Embryonic stem cells	FLJ10884|ECAT11	0.011	LINE1 type transposase domain containing 1	protein-coding gene	1	Epiblast	Zygote	0	0.909091	0.0361635	0.0060357
Hs	KHDC3L	Embryonic stem cells	ECAT1|C6orf221	0	KH domain containing 3 like, subcortical maternal complex member	protein-coding gene	1	Epiblast	Zygote	0	0	0.0361331	0
Mm Hs	GDF3	Embryonic stem cells	NA	0.003	growth differentiation factor 3	protein-coding gene	1	Epiblast	Zygote	0	1	0.0361217	0.00224734
Hs	DPPA5	Embryonic stem cells	Esg1	0	developmental pluripotency associated 5	protein-coding gene	1	Epiblast	Zygote	0	0	0.0360954	0
Mm Hs	DPPA4	Embryonic stem cells	FLJ10713	0.007	developmental pluripotency associated 4	protein-coding gene	1	Epiblast	Zygote	0	1	0.0360389	0.00327469
Mm Hs	DPPA2	Embryonic stem cells	PESCRG1|CT100	0.003	developmental pluripotency associated 2	protein-coding gene	1	Epiblast	Zygote	0	0.909091	0.0359456	0.00192629
Mm Hs	DPPA3	Embryonic stem cells	Stella|Pgc7	0.002	developmental pluripotency associated 3	protein-coding gene	1	Epiblast	Zygote	0	0.363636	0.0358265	0.00173366
Mm Hs	SMAD1	Embryonic stem cells	MADR1|JV4-1|MADH1	0.036	SMAD family member 1	protein-coding gene	1	Epiblast	Zygote	0	0	0.0357821	0
Mm Hs	SMAD5	Embryonic stem cells	Dwfc|JV5-1|MADH5	0.019	SMAD family member 5	protein-coding gene	1	Epiblast	Zygote	0	0	0.0357815	0
Mm Hs	SMAD9	Embryonic stem cells	SMAD8|SMAD8/9|MADH9	0.002	SMAD family member 9	protein-coding gene	1	Epiblast	Zygote	0	0	0.0357815	0
Mm Hs	SMAD4	Embryonic stem cells	DPC4|MADH4	0.018	SMAD family member 4	protein-coding gene	1	Epiblast	Zygote	0	0	0.0357479	0
Mm Hs	SMAD2	Embryonic stem cells	MADR2|JV18-1|MADH2	0.024	SMAD family member 2	protein-coding gene	1	Epiblast	Zygote	0	0	0.0357367	0
Mm Hs	SMAD3	Embryonic stem cells	JV15-2|HsT17436|MADH3	0.008	SMAD family member 3	protein-coding gene	1	Epiblast	Zygote	0	0	0.0357143	0
Mm Hs	CTNNB1	Embryonic stem cells	beta-catenin|armadillo|CTNNB	0.052	catenin beta 1	protein-coding gene	1	Epiblast	Zygote	0	0	0.0357143	0.0114293
Mm Hs	HHEX	Embryonic stem cells	HEX|HOX11L-PEN|PRHX	0.037	hematopoietically expressed homeobox	protein-coding gene	1	Epiblast	Zygote	0	0.363636	0.0356467	0.0393605
Mm Hs	HES1	Embryonic stem cells	FLJ20408|HES-1|Hes1|bHLHb39|HRY	0.129	hes family bHLH transcription factor 1	protein-coding gene	1	Epiblast	Zygote	0	0.909091	0.0356354	0.127071
Mm Hs	ESRRB	Embryonic stem cells	ERR2|ERRbeta|NR3B2|ERRb|ESRL2|DFNB35	0.002	estrogen related receptor beta	protein-coding gene	1	Epiblast	Zygote	0	1	0.0356112	0.00128419
Mm Hs	DNMT3B	Embryonic stem cells	NA	0.012	DNA methyltransferase 3 beta	protein-coding gene	1	Epiblast	Zygote	0	0.363636	0.0355585	0.0114293
Mm Hs	TRIM28	Embryonic stem cells	TIF1B|KAP1|TF1B|RNF96|PPP1R157	0.18	tripartite motif containing 28	protein-coding gene	1	Epiblast	Zygote	0	0	0.0355458	0
Mm Hs	PIWIL1	Embryonic stem cells	PIWI|HIWI|CT80.1	0.003	piwi like RNA-mediated gene silencing 1	protein-coding gene	1	Epiblast	Zygote	0	0	0.0355458	0.0013484
Mm Hs	PIWIL2	Embryonic stem cells	HILI|FLJ10351|Mili|CT80	0.005	piwi like RNA-mediated gene silencing 2	protein-coding gene	1	Epiblast	Zygote	0	0	0.035503	0.0026968
Mm Hs	PIWIL4	Embryonic stem cells	FLJ36156|HIWI2|Miwi2	0.001	piwi like RNA-mediated gene silencing 4	protein-coding gene	1	Epiblast	Zygote	0	0	0.03549	0.000256838
Mm Hs	LIFR	Embryonic stem cells	CD118	0.042	LIF receptor alpha	protein-coding gene	1	Epiblast	Zygote	0	0.363636	0.03549	0.0461667
Mm Hs	IL6ST	Embryonic stem cells	CD130	0.055	interleukin 6 signal transducer	protein-coding gene	1	Epiblast	Zygote	0	0	0.0354454	0.0477077
Mm	ZSCAN4D	Embryonic stem cells	NA	0	zinc finger and SCAN domain containing 4D	protein coding gene	1	Epiblast	Zygote	NA	NA	0.0354232	NA
Mm Hs	PECAM1	Endothelial cells	CD31	0.051	platelet and endothelial cell adhesion molecule 1	protein-coding gene	1	Mesoderm	Vasculature	0.798077	0.910156	0.035401	0.00911116
Mm Hs	ICAM1	Endothelial cells	CD54	0.009	intercellular adhesion molecule 1	protein-coding gene	1	Mesoderm	Vasculature	0.0865385	0.0768229	0.035401	0.00654653
Mm Hs	ITGB3	Endothelial cells	CD61|GPIIIa|GP3A	0.001	integrin subunit beta 3	protein-coding gene	1	Mesoderm	Vasculature	0	0	0.035401	0.00128231
Mm Hs	SELE	Endothelial cells	ESEL|CD62E|ELAM1|ELAM	0.001	selectin E	protein-coding gene	1	Mesoderm	Vasculature	0.105769	0	0.035401	0
Mm Hs	VCAM1	Endothelial cells	CD106	0.041	vascular cell adhesion molecule 1	protein-coding gene	1	Mesoderm	Vasculature	0	0	0.035401	0
Mm Hs	MCAM	Endothelial cells	MUC18|CD146	0.031	melanoma cell adhesion molecule	protein-coding gene	1	Mesoderm	Vasculature	0.278846	0.184896	0.035401	0.0258487
Mm Hs	PROCR	Endothelial cells	EPCR|CCD41|CD201	0.016	protein C receptor	protein-coding gene	1	Mesoderm	Vasculature	0.240385	0.0638021	0.035401	0.0101235
Mm Hs	TEK	Endothelial cells	TIE2|TIE-2|VMCM1|CD202b|VMCM	0.02	TEK receptor tyrosine kinase	protein-coding gene	1	Mesoderm	Vasculature	0.0480769	0	0.0353759	0
Mm Hs	FLT4	Endothelial cells	VEGFR3	0.007	fms related tyrosine kinase 4	protein-coding gene	1	Mesoderm	Vasculature	0.0384615	0.154948	0.0353312	0.00033745
Mm Hs	APLN	Endothelial cells	apelin|XNPEP2	0.015	apelin	protein-coding gene	1	Mesoderm	Vasculature	0.25	0.207031	0.0352903	0.00593912
Mm Hs	VWF	Endothelial cells	F8VWF	0.016	von Willebrand factor	protein-coding gene	1	Mesoderm	Vasculature	0.711538	0	0.0352201	0
Mm Hs	NOS3	Endothelial cells	ECNOS|eNOS	0.003	nitric oxide synthase 3	protein-coding gene	1	Mesoderm	Vasculature	0	0.0377604	0.0351742	0.00060741
Mm Hs	THBD	Endothelial cells	CD141	0.022	thrombomodulin	protein-coding gene	1	Mesoderm	Vasculature	0.259615	0	0.0351711	0
Mm Hs	PLVAP	Endothelial cells	gp68|PV-1|PV1|FELS	0.026	plasmalemma vesicle associated protein	protein-coding gene	1	Mesoderm	Vasculature	0.394231	0.338542	0.0351648	0.0121482
Mm Hs	ACKR1	Endothelial cells	CCBP1|GPD|Dfy|CD234|FY|DARC	0.008	atypical chemokine receptor 1 (Duffy blood group)	protein-coding gene	1	Mesoderm	Vasculature	0.201923	0.0729167	0.0351538	0.0040494
Mm Hs	SLCO1C1	Endothelial cells	OATP-F|OATP1C1|OATP1|SLC21A14	0.032	solute carrier organic anion transporter family member 1C1	protein-coding gene	1	Mesoderm	Vasculature	0	0	0.0350877	0
Mm Hs	TMEM100	Endothelial cells	FLJ10970|FLJ37856	0.021	transmembrane protein 100	protein-coding gene	1	Mesoderm	Vasculature	0.0288462	0	0.0350877	0
Mm Hs	ADGRF5	Endothelial cells	DKFZp564O1923|KIAA0758|GPR116	0.047	adhesion G protein-coupled receptor F5	protein-coding gene	1	Mesoderm	Vasculature	0.346154	0.873698	0.0350877	0.0121482
Mm	ABCB1A	Endothelial cells	NA	0.023	ATP-binding cassette, sub-family B (MDR/TAP), member 1A	protein coding gene	1	Mesoderm	Vasculature	0	0.5	0.0350877	0.00465681
Mm Hs	ABCG2	Endothelial cells	EST157481|MXR|BCRP|ABCP|CD338	0.038	ATP binding cassette subfamily G member 2 (Junior blood group)	protein-coding gene	1	Mesoderm	Vasculature	0.0384615	0.598958	0.0350536	0.0180873
Mm Hs	PODXL	Endothelial cells	PCLP|Gp200|PC	0.04	podocalyxin like	protein-coding gene	1	Mesoderm	Vasculature	0.346154	0.542969	0.0350459	0.0137005
Mm Hs	NOSTRIN	Endothelial cells	MGC20702	0.025	nitric oxide synthase trafficking	protein-coding gene	1	Mesoderm	Vasculature	0.384615	0.43099	0.035043	0.00512924
Mm Hs	MFSD2A	Endothelial cells	FLJ14490|MFSD2	0.02	major facilitator superfamily domain containing 2A	protein-coding gene	1	Mesoderm	Vasculature	0.0288462	0.294271	0.0350047	0.0095161
Mm Hs	ACVRL1	Endothelial cells	HHT2|HHT|ACVRLK1|ORW2	0.03	activin A receptor like type 1	protein-coding gene	1	Mesoderm	Vasculature	0.269231	0.53125	0.0349057	0.00823379
Mm Hs	AQP1	Endothelial cells	CHIP28|CO	0.037	aquaporin 1 (Colton blood group)	protein-coding gene	1	Mesoderm	Vasculature	0.173077	0.304688	0.0348399	0.0288857
Mm Hs	MYLK	Endothelial cells	smMLCK|MYLK1|MLCK1	0.047	myosin light chain kinase	protein-coding gene	1	Mesoderm	Vasculature	0.0576923	0.0872396	0.0348322	0.0446784
Mm Hs	RASIP1	Endothelial cells	FLJ20401|RAIN	0.026	Ras interacting protein 1	protein-coding gene	1	Mesoderm	Vasculature	0.163462	0	0.0347962	0
Mm Hs	FLI1	Endothelial cells	SIC-1	0.036	Fli-1 proto-oncogene, ETS transcription factor	protein-coding gene	1	Mesoderm	Vasculature	0.144231	0.410156	0.0347962	0.0246339
Mm Hs	TIE1	Endothelial cells	JTK14|TIE	0.025	tyrosine kinase with immunoglobulin like and EGF like domains 1	protein-coding gene	1	Mesoderm	Vasculature	0.413462	0	0.0347744	0
Mm Hs	APLNR	Endothelial cells	FLJ90771|APJ|APJR|AGTRL1	0.015	apelin receptor	protein-coding gene	1	Mesoderm	Vasculature	0.201923	0.295573	0.0347003	0.00047243
Mm Hs	NRP2	Endothelial cells	VEGF165R2	0.04	neuropilin 2	protein-coding gene	1	Mesoderm	Vasculature	0.336538	0.173177	0.0346376	0.0345549
Mm Hs	ADAMTS1	Endothelial cells	C3-C5|METH1|KIAA1346	0.053	ADAM metallopeptidase with thrombospondin type 1 motif 1	protein-coding gene	1	Mesoderm	Vasculature	0.115385	0.35026	0.0345912	0.0390767
Mm Hs	RPRM	Endothelial cells	FLJ90327|REPRIMO	0.039	reprimo, TP53 dependent G2 arrest mediator homolog	protein-coding gene	1	Mesoderm	Vasculature	0	0	0.0345586	0
Mm Hs	FABP4	Endothelial cells	A-FABP|aP2	0.028	fatty acid binding protein 4	protein-coding gene	1	Mesoderm	Vasculature	0.0961538	0.273438	0.0345477	0.0207869
Mm Hs	GPIHBP1	Endothelial cells	LOC338328|GPI-HBP1	0.017	glycosylphosphatidylinositol anchored high density lipoprotein binding protein 1	protein-coding gene	1	Mesoderm	Vasculature	0.134615	0.334635	0.0345261	0.00330701
Mm Hs	FHL2	Endothelial cells	SLIM3|DRAL	0.043	four and a half LIM domains 2	protein-coding gene	1	Mesoderm	Vasculature	0.173077	0.00260417	0.0345044	0.0299656
Mm Hs	LOX	Endothelial cells	NA	0.017	lysyl oxidase	protein-coding gene	1	Mesoderm	Vasculature	0.00961538	0.00260417	0.0344612	0.0176149
Mm Hs	KLK1	Endothelial cells	Klk6	0.013	kallikrein 1	protein-coding gene	1	Mesoderm	Vasculature	0	0	0.0344612	0.0149153
Mm Hs	ADORA2A	Endothelial cells	RDC8|ADORA2	0.01	adenosine A2a receptor	protein-coding gene	NA	Mesoderm	Vasculature	0	0.197917	0.0344612	0.00296956
Mm Hs	ARAP3	Endothelial cells	FLJ21065|DRAG1|CENTD3	0.009	ArfGAP with RhoGAP domain, ankyrin repeat and PH domain 3	protein-coding gene	NA	Mesoderm	Vasculature	0	0.214844	0.0344612	0.00026996
Mm Hs	ARHGEF15	Endothelial cells	KIAA0915|Vsm-RhoGEF|ARGEF15|FLJ13791|MGC44868	0.01	Rho guanine nucleotide exchange factor 15	protein-coding gene	1	Mesoderm	Vasculature	0.0384615	0.166667	0.0344257	0.00465681
Mm Hs	CARD10	Endothelial cells	CARMA3|BIMP1	0.002	caspase recruitment domain family member 10	protein-coding gene	1	Mesoderm	Vasculature	0.0192308	0.00651042	0.0344044	0.00175474
Mm Hs	CLEC14A	Endothelial cells	C14orf27	0.024	C-type lectin domain containing 14A	protein-coding gene	1	Mesoderm	Vasculature	0.769231	0.445312	0.0343849	0.00188972
Mm Hs	DLL4	Endothelial cells	NA	0.007	delta like canonical Notch ligand 4	protein-coding gene	1	Mesoderm	Vasculature	0.0769231	0.144531	0.0343523	0.0006749
Mm Hs	ESM1	Endothelial cells	NA	0.006	endothelial cell specific molecule 1	protein-coding gene	1	Mesoderm	Vasculature	0.269231	0.0299479	0.0343169	0.00357697
Mm	EXOC3L	Endothelial cells	NA	0	exocyst complex component 3-like	protein coding gene	1	Mesoderm	Vasculature	0	0	0.0342767	0
Mm Hs	GIMAP5	Endothelial cells	HIMAP3|IAN5|IAN4L1	0.016	GTPase, IMAP family member 5	protein-coding gene	1	Mesoderm	Vasculature	0	0.164062	0.0342229	0.0122832
Mm Hs	GJA4	Endothelial cells	CX37	0.02	gap junction protein alpha 4	protein-coding gene	NA	Mesoderm	Vasculature	0.115385	0.09375	0.0341693	0.0180873
Mm Hs	MMRN2	Endothelial cells	EndoGlyx-1|FLJ13465|EMILIN3	0.022	multimerin 2	protein-coding gene	1	Mesoderm	Vasculature	0.259615	0.497396	0.034134	0.00182223
Mm Hs	NOTCH4	Endothelial cells	NA	0.003	notch 4	protein-coding gene	1	Mesoderm	Vasculature	0.0384615	0.0664062	0.0340873	0.00040494
Mm Hs	NPR1	Endothelial cells	GUCY2A|ANPa|ANPRA|NPRA	0.009	natriuretic peptide receptor 1	protein-coding gene	1	Mesoderm	Vasculature	0.00961538	0.110677	0.0340798	0.0060741
Mm Hs	PRKCH	Endothelial cells	PKC-L|PKCL|PRKCL	0.012	protein kinase C eta	protein-coding gene	1	Mesoderm	Vasculature	0.105769	0.117188	0.0339089	0.00519673
Mm Hs	RASGRP3	Endothelial cells	KIAA0846|GRP3|CalDAG-GEFIII	0.025	RAS guanyl releasing protein 3	protein-coding gene	1	Mesoderm	Vasculature	0.0769231	0	0.0338983	0
Mm Hs	ROBO4	Endothelial cells	FLJ20798|MRB|ECSM4	0.013	roundabout guidance receptor 4	protein-coding gene	1	Mesoderm	Vasculature	0.125	0	0.033877	0
Mm Hs	SCARF1	Endothelial cells	SREC|KIAA0149|SREC1	0.004	scavenger receptor class F member 1	protein-coding gene	1	Mesoderm	Vasculature	0.0673077	0	0.0338658	0
Mm Hs	SOX18	Endothelial cells	NA	0.012	SRY-box 18	protein-coding gene	1	Mesoderm	Vasculature	0.365385	0	0.0338593	0
Mm Hs	SOX7	Endothelial cells	NA	0.011	SRY-box 7	protein-coding gene	1	Mesoderm	Vasculature	0.0961538	0	0.0338452	0
Mm Hs	SPNS2	Endothelial cells	NA	0.002	sphingolipid transporter 2	protein-coding gene	1	Mesoderm	Vasculature	0	0	0.0338346	0
Mm Hs	THSD1	Endothelial cells	TMTSP	0.008	thrombospondin type 1 domain containing 1	protein-coding gene	1	Mesoderm	Vasculature	0.0576923	0	0.0338346	0
Mm Hs	APOLD1	Endothelial cells	FLJ25138|DKFZP434F0318	0.03	apolipoprotein L domain containing 1	protein-coding gene	1	Mesoderm	Vasculature	0.0769231	0.509115	0.0336862	0.0117433
Mm Hs	EMP1	Endothelial cells	TMP|CL-20	0.076	epithelial membrane protein 1	protein-coding gene	1	Mesoderm	Vasculature	0.75	0.259115	0.0336849	0.0591213
Mm Hs	CD36	Endothelial cells	SCARB3|GPIV|GP4|GP3B	0.042	CD36 molecule	protein-coding gene	1	Mesoderm	Vasculature	0.115385	0.28776	0.0336584	0.0315179
Mm Hs	RNASE1	Endothelial cells	RAC1|RNS1	0.022	ribonuclease A family member 1, pancreatic	protein-coding gene	1	Mesoderm	Vasculature	0.807692	0	0.0336478	0
Mm Hs	CTGF	Endothelial cells	IGFBP8|CCN2	0.028	connective tissue growth factor	protein-coding gene	1	Mesoderm	Vasculature	0.644231	0.00130208	0.033595	0.0130256
Mm Hs	HYAL2	Endothelial cells	LuCa-2|LUCA2	0.031	hyaluronoglucosaminidase 2	protein-coding gene	1	Mesoderm	Vasculature	0.567308	0.153646	0.0335463	0.0143754
Mm Hs	CLEC4G	Endothelial cells	UNQ431|LSECtin	0.001	C-type lectin domain family 4 member G	protein-coding gene	1	Mesoderm	Vasculature	0.00961538	0.0130208	0.0335443	0.00026996
Mm Hs	GPR182	Endothelial cells	hrhAMR|G10D|AM-R|ADMR	0.005	G protein-coupled receptor 182	protein-coding gene	1	Mesoderm	Vasculature	0	0.0950521	0.0335213	0.00040494
Mm Hs	F8	Endothelial cells	FVIII|DXS1253E|HEMA|F8C	0.003	coagulation factor VIII	protein-coding gene	1	Mesoderm	Vasculature	0.182692	0.046875	0.0335213	0.00020247
Mm Hs	RBP7	Endothelial cells	CRBPIV	0.009	retinol binding protein 7	protein-coding gene	1	Mesoderm	Vasculature	0.326923	0	0.0335213	0
Mm Hs	CALCRL	Endothelial cells	CGRPR|CRLR	0.017	calcitonin receptor like receptor	protein-coding gene	1	Mesoderm	Vasculature	0.605769	0.24349	0.0335213	0.00425187
Mm Hs	FOXF1	Endothelial cells	FREAC1|FKHL5	0.008	forkhead box F1	protein-coding gene	1	Mesoderm	Vasculature	0.0288462	0.09375	0.0333333	0.00371195
Mm Hs	CASZ1	Endothelial cells	FLJ20321|ZNF693|castor|cst|SRG	0.016	castor zinc finger 1	protein-coding gene	1	Mesoderm	Vasculature	0	0.0403646	0.0333019	0.0193022
Mm Hs	AQP7	Endothelial cells	AQP9|AQPap|AQP7L	0.005	aquaporin 7	protein-coding gene	1	Mesoderm	Vasculature	0	0.0325521	0.0332706	0.00330701
Mm Hs	TCF15	Endothelial cells	EC2|PARAXIS|bHLHa40	0.006	transcription factor 15	protein-coding gene	1	Mesoderm	Vasculature	0.00961538	0	0.0332393	0
Mm Hs	CD300LG	Endothelial cells	Trem4|CLM9	0.008	CD300 molecule like family member g	protein-coding gene	1	Mesoderm	Vasculature	0.0384615	0.174479	0.0332184	0.000944861
Mm Hs	BTNL9	Endothelial cells	FLJ32535|BTN8	0.004	butyrophilin like 9	protein-coding gene	1	Mesoderm	Vasculature	0.115385	0.0729167	0.033208	0.00026996
Mm Hs	MEOX2	Endothelial cells	GAX	0.004	mesenchyme homeobox 2	protein-coding gene	1	Mesoderm	Vasculature	0.0384615	0.0325521	0.033208	0.00256462
Mm Hs	ERG	Endothelial cells	erg-3	0.01	ERG, ETS transcription factor	protein-coding gene	1	Mesoderm	Vasculature	0.240385	0.1875	0.033208	0.00215968
Mm Hs	HEXIM1	Endothelial cells	CLP-1|MAQ1	0.019	hexamethylene bisacetamide inducible 1	protein-coding gene	1	Mesoderm	Vasculature	0.0480769	0.0455729	0.0330917	0.0162651
Mm Hs	GLYCAM1	Endothelial cells	NA	0.004	glycosylation dependent cell adhesion molecule 1 (pseudogene)	pseudogene	1	Mesoderm	Vasculature	0	0.0286458	0.033034	0.00391442
Mm Hs	CD55	Endothelial cells	TC|CROM|DAF	0.037	CD55 molecule (Cromer blood group)	protein-coding gene	1	Mesoderm	Vasculature	0.326923	0.0351562	0.0330189	0.0188972
Mm Hs	MMRN1	Endothelial cells	ECM|EMILIN4|GPIa*|MMRN	0.005	multimerin 1	protein-coding gene	1	Mesoderm	Vasculature	0.134615	0.0703125	0.0330044	0.00047243
Mm Hs	C7	Endothelial cells	NA	0.003	complement C7	protein-coding gene	1	Mesoderm	Vasculature	0.0384615	0	0.0329877	0.0013498
Mm Hs	RAMP3	Endothelial cells	NA	0.014	receptor activity modifying protein 3	protein-coding gene	1	Mesoderm	Vasculature	0.423077	0	0.0329567	0
Mm Hs	VEGFC	Endothelial cells	NA	0.005	vascular endothelial growth factor C	protein-coding gene	1	Mesoderm	Vasculature	0	0	0.0329322	0
Mm Hs	GJA5	Endothelial cells	CX40	0.002	gap junction protein alpha 5	protein-coding gene	1	Mesoderm	Vasculature	0.00961538	0.00390625	0.0329322	0.00155227
Mm Hs	HEY1	Endothelial cells	HESR-1|CHF2|HESR1|HRT-1|CHF-2|HERP2|bHLHb31	0.01	hes related family bHLH transcription factor with YRPW motif 1	protein-coding gene	1	Mesoderm	Vasculature	0.201923	0.0390625	0.0328947	0.00620908
Mm Hs	RND1	Endothelial cells	Rho6|ARHS|RHOS	0.007	Rho family GTPase 1	protein-coding gene	1	Mesoderm	Vasculature	0.105769	0	0.0328947	0
Mm Hs	BDP1	Endothelial cells	TFIIIB150|TFC5|KIAA1689|HSA238520|KIAA1241|TFNR|TAF3B1	0.037	B double prime 1, subunit of RNA polymerase III transcription initiation factor IIIB	protein-coding gene	1	Mesoderm	Vasculature	0.0288462	0.0208333	0.0328947	0.0172775
Mm Hs	CD46	Endothelial cells	TRA2.10|MGC26544|MIC10	0.014	CD46 molecule	protein-coding gene	1	Mesoderm	Vasculature	0.134615	0	0.0328947	0.000944861
Mm Hs	MEOX1	Endothelial cells	NA	0.005	mesenchyme homeobox 1	protein-coding gene	1	Mesoderm	Vasculature	0.0480769	0.0924479	0.0328749	0.0020247
Mm Hs	CCL19	Endothelial cells	ELC|MIP-3b|exodus-3|CKb11|SCYA19	0.002	C-C motif chemokine ligand 19	protein-coding gene	1	Mesoderm	Vasculature	0	0.0104167	0.0327238	0.0020247
Mm	CLCA3A1	Endothelial cells	NA	0.003	chloride channel accessory 3A1	protein coding gene	1	Mesoderm	Vasculature	0	0.0559896	0.0326736	0.00060741
Mm Hs	MADCAM1	Endothelial cells	MACAM1	0.001	mucosal vascular addressin cell adhesion molecule 1	protein-coding gene	1	Mesoderm	Vasculature	0.0673077	0.0247396	0.0326642	0.00026996
Mm Hs	CYP1B1	Endothelial cells	CP1B|GLC3A	0.016	cytochrome P450 family 1 subfamily B member 1	protein-coding gene	1	Mesoderm	Vasculature	0.0673077	0.00911458	0.0326019	0.00897618
Mm Hs	IRX3	Endothelial cells	IRX-1	0.015	iroquois homeobox 3	protein-coding gene	1	Mesoderm	Vasculature	0.00961538	0.0195312	0.0326019	0.0155227
Mm Hs	BIRC2	Endothelial cells	cIAP1|hiap-2|MIHB|RNF48|c-IAP1|API1	0.015	baculoviral IAP repeat containing 2	protein-coding gene	1	Mesoderm	Vasculature	0	0.0078125	0.0325879	0.0111359
Mm Hs	LYVE1	Endothelial cells	LYVE-1|XLKD1	0.012	lymphatic vessel endothelial hyaluronan receptor 1	protein-coding gene	1	Mesoderm	Vasculature	0.0384615	0.128906	0.0325815	0.00762638
Mm Hs	SEMA3D	Endothelial cells	coll-2|Sema-Z2	0.005	semaphorin 3D	protein-coding gene	1	Mesoderm	Vasculature	0.00961538	0	0.0325815	0
Mm	SLCO1A4	Endothelial cells	NA	0.014	solute carrier organic anion transporter family, member 1a4	protein coding gene	1	Mesoderm	Vasculature	NA	NA	0.0325815	NA
Mm Hs	EMCN	Endothelial cells	MUC14	0.043	endomucin	protein-coding gene	1	Mesoderm	Vasculature	0.653846	0.742188	0.0325815	0.0116083
Mm Hs	WFDC1	Endothelial cells	PS20	0.024	WAP four-disulfide core domain 1	protein-coding gene	1	Mesoderm	Vasculature	0	0	0.0323296	0
Mm Hs	ADGRL4	Endothelial cells	ETL|ELTD1	0.042	adhesion G protein-coupled receptor L4	protein-coding gene	1	Mesoderm	Vasculature	0.778846	0.75	0.0323289	0.00796383
Mm Hs	VWA1	Endothelial cells	FLJ22215|VWA-1|WARP	0.034	von Willebrand factor A domain containing 1	protein-coding gene	1	Mesoderm	Vasculature	0.269231	0	0.0322985	0
Mm Hs	ECE1	Endothelial cells	ECE	0.062	endothelin converting enzyme 1	protein-coding gene	1	Mesoderm	Vasculature	0.259615	0.740885	0.0322884	0.0372545
Mm Hs	PTPRB	Endothelial cells	PTPB	0.041	protein tyrosine phosphatase, receptor type B	protein-coding gene	1	Mesoderm	Vasculature	0.336538	0.872396	0.0322682	0.00526422
Mm Hs	CLDN5	Endothelial cells	CPETRL1|AWAL|TMVCF	0.054	claudin 5	protein-coding gene	1	Mesoderm	Vasculature	0.971154	0.880208	0.0322682	0.0128231
None	SDPR	Endothelial cells	NA	0.044	NA	NA	1	Mesoderm	Vasculature	NA	NA	0.0322682	NA
Mm	CAR4	Endothelial cells	NA	0.032	carbonic anhydrase 4	protein coding gene	1	Mesoderm	Vasculature	0	0.389323	0.0322682	0.0217993
Mm Hs	TBX1	Endothelial cells	VCF	0.003	T-box 1	protein-coding gene	1	Mesoderm	Vasculature	0	0	0.0322682	0
Mm Hs	SEMA7A	Endothelial cells	H-Sema-L|CD108|SEMAL	0.006	semaphorin 7A (John Milton Hagen blood group)	protein-coding gene	1	Mesoderm	Vasculature	0	0	0.0322682	0
Mm Hs	FOXF2	Endothelial cells	FREAC2|FKHL6	0.016	forkhead box F2	protein-coding gene	1	Mesoderm	Vasculature	0.0192308	0.230469	0.0322682	0.00863873
Mm Hs	PDGFB	Endothelial cells	SSV|SIS	0.01	platelet derived growth factor subunit B	protein-coding gene	1	Mesoderm	Vasculature	0.0480769	0.207031	0.0322682	0.00249713
Mm Hs	ECSCR	Endothelial cells	ECSM2|ARIA	0.047	endothelial cell surface expressed chemotaxis and apoptosis regulator	protein-coding gene	1	Mesoderm	Vasculature	0.855769	0.654948	0.0322682	0.0195046
Mm Hs	ELK3	Endothelial cells	ERP|SAP2	0.034	ELK3, ETS transcription factor	protein-coding gene	1	Mesoderm	Vasculature	0.269231	0.515625	0.0322682	0.0122157
Mm Hs	CDH5	Endothelial cells	7B4|CD144	0.043	cadherin 5	protein-coding gene	1	Mesoderm	Vasculature	0.644231	0.825521	0.0322682	0.00742391
Mm Hs	PLEC	Endothelial cells	PLTN|EBS1|PLEC1	0.056	plectin	protein-coding gene	1	Mesoderm	Vasculature	0.00961538	0.174479	0.0322682	0.0569616
Mm Hs	STAB1	Endothelial cells	KIAA0246|STAB-1|FEEL-1|CLEVER-1|FELE-1|FEX1|SCARH2	0.018	stabilin 1	protein-coding gene	1	Mesoderm	Vasculature	0.0288462	0	0.0322682	0
Mm Hs	TGFBR2	Endothelial cells	TBRII|TBR-ii|MFS2	0.044	transforming growth factor beta receptor 2	protein-coding gene	1	Mesoderm	Vasculature	0.528846	0	0.0322377	0
Mm Hs	CD93	Endothelial cells	C1qRP|C1qR(P)|dJ737E23.1|CDw93|ECSM3|MXRA4|C1QR1	0.044	CD93 molecule	protein-coding gene	1	Mesoderm	Vasculature	0.471154	0.705729	0.0322173	0.0149153
Mm Hs	CXCL1	Endothelial cells	SCYB1|GROa|MGSA-a|NAP-3|MGSA|GRO1|FSP	0.032	C-X-C motif chemokine ligand 1	protein-coding gene	1	Mesoderm	Vasculature	0.0288462	0.0989583	0.0321665	0.026996
Mm	LY6C1	Endothelial cells	NA	0.054	lymphocyte antigen 6 complex, locus C1	protein coding gene	1	Mesoderm	Vasculature	0	0.809896	0.0320856	0.0280759
Mm Hs	RGS5	Endothelial cells	NA	0.043	regulator of G protein signaling 5	protein-coding gene	1	Mesoderm	Vasculature	NA	NA	0.0320755	NA
Mm Hs	SLC7A5	Endothelial cells	E16|D16S469E|MPE16	0.043	solute carrier family 7 member 5	protein-coding gene	1	Mesoderm	Vasculature	0.0673077	0	0.0320452	0
Mm Hs	ENG	Endothelial cells	END|HHT1|CD105|ORW1|ORW	0.058	endoglin	protein-coding gene	1	Mesoderm	Vasculature	0.846154	0.865885	0.0320251	0.0174799
Mm Hs	KDR	Endothelial cells	FLK1|VEGFR|VEGFR2|CD309	0.041	kinase insert domain receptor	protein-coding gene	1	Mesoderm	Vasculature	0.25	0.799479	0.0320127	0.00755889
Mm Hs	SLC2A1	Endothelial cells	DYT18|DYT9|GLUT1|GLUT|HTLVR|CSE	0.062	solute carrier family 2 member 1	protein-coding gene	1	Mesoderm	Vasculature	0.0576923	0	0.0319837	0
Mm Hs	EGFL7	Endothelial cells	ZNEU1	0.092	EGF like domain multiple 7	protein-coding gene	1	Mesoderm	Vasculature	0.913462	0.996094	0.0319823	0.0387393
Mm Hs	FLT1	Endothelial cells	VEGFR1|FLT	0.051	fms related tyrosine kinase 1	protein-coding gene	1	Mesoderm	Vasculature	0.615385	0.894531	0.0319649	0.0112033
Mm Hs	EPAS1	Endothelial cells	MOP2|PASD2|HIF2A|HLF|bHLHe73	0.076	endothelial PAS domain protein 1	protein-coding gene	1	Mesoderm	Vasculature	0.576923	0.858073	0.0319549	0.0429237
Mm Hs	EDNRB	Endothelial cells	ETB|HSCR2|HSCR	0.057	endothelin receptor type B	protein-coding gene	1	Mesoderm	Vasculature	0.0480769	0.0989583	0.0319549	0.0658028
Mm Hs	KCNJ8	Endothelial cells	Kir6.1	0.017	potassium voltage-gated channel subfamily J member 8	protein-coding gene	1	Mesoderm	Vasculature	0	0.0794271	0.0319549	0.0172775
Mm Hs	CD82	Endothelial cells	R2|IA4|TSPAN27|ST6|KAI1	0.097	CD82 molecule	protein-coding gene	1	Mesoderm	Vasculature	0.0480769	0.247396	0.0318612	0.0975231
Mm Hs	CHST1	Endothelial cells	KSGal6ST	0.032	carbohydrate sulfotransferase 1	protein-coding gene	1	Mesoderm	Vasculature	0.00961538	0.0963542	0.0317358	0.0346224
Mm Hs	PLAC8	Endothelial cells	onzin|C15	0.14	placenta specific 8	protein-coding gene	1	Mesoderm	Vasculature	0.0288462	0.0455729	0.0316416	0.134778
Mm Hs	TSPAN8	Endothelial cells	CO-029|TM4SF3	0.047	tetraspanin 8	protein-coding gene	1	Mesoderm	Vasculature	0	0	0.0314169	0
Mm Hs	ETS1	Endothelial cells	FLJ10768|ETS-1	0.095	ETS proto-oncogene 1, transcription factor	protein-coding gene	1	Mesoderm	Vasculature	0.259615	0.709635	0.0314119	0.0780185
Mm Hs	CD34	Endothelial cells	NA	0.071	CD34 molecule	protein-coding gene	1	Mesoderm	Vasculature	0.538462	0.752604	0.031407	0.044341
Mm Hs	PDPN	Endothelial cells	T1A-2|Gp38|aggrus|PA2.26	0.062	podoplanin	protein-coding gene	1	Mesoderm	Vasculature	0.0288462	0.0403646	0.0313873	0.0730917
Mm Hs	PROX1	Endothelial cells	NA	0.028	prospero homeobox 1	protein-coding gene	1	Mesoderm	Vasculature	0.0384615	0.0494792	0.0313873	0.0315853
Mm Hs	EHD3	Endothelial cells	PAST3	0.017	EH domain containing 3	protein-coding gene	1	Mesoderm	Vasculature	0	0.0598958	0.0313873	0.0193022
Mm Hs	SRGN	Endothelial cells	PPG	0.236	serglycin	protein-coding gene	1	Mesoderm	Vasculature	0.798077	0	0.0313283	0
Mm Hs	S100A10	Endothelial cells	42C|CLP11|ANX2LG|CAL1L	0.374	S100 calcium binding protein A10	protein-coding gene	1	Mesoderm	Vasculature	0.971154	0	0.0313283	0
Mm Hs	CLIC4	Endothelial cells	DKFZP566G223|CLIC4L|P64H1|huH1|p64H1	0.152	chloride intracellular channel 4	protein-coding gene	1	Mesoderm	Vasculature	0.451923	0.746094	0.0313283	0.141257
Mm	LY6A	Endothelial cells	NA	0.098	lymphocyte antigen 6 complex, locus A	protein coding gene	1	Mesoderm	Vasculature	0	0.65625	0.0312401	0.0907066
Mm Hs	USHBP1	Endothelial cells	MCC2|AIEBP|FLJ38709	0.001	USH1 protein network component harmonin binding protein 1	protein-coding gene	1	Mesoderm	Vasculature	0	0	0.0311587	0
Mm Hs	MYF6	Endothelial cells	MRF4|bHLHc4	0	myogenic factor 6	protein-coding gene	1	Mesoderm	Vasculature	0	0	0.0311587	0.00013498
Mm Hs	OIT3	Endothelial cells	LZP|FLJ39116	0	oncoprotein induced transcript 3	protein-coding gene	1	Mesoderm	Vasculature	0.00961538	0.0117188	0.0311012	0
Mm Hs	IL1A	Endothelial cells	IL1F1|IL-1A|IL1-ALPHA|IL1	0.006	interleukin 1 alpha	protein-coding gene	1	Mesoderm	Vasculature	0	0.00130208	0.031093	0.006749
Mm Hs	BMP2	Endothelial cells	BMP2A	0.008	bone morphogenetic protein 2	protein-coding gene	1	Mesoderm	Vasculature	0	0.0169271	0.0310881	0.00728892
Mm Hs	C1QTNF1	Endothelial cells	CTRP1|ZSIG37|FLJ90694	0.002	C1q and TNF related 1	protein-coding gene	1	Mesoderm	Vasculature	0	0.00260417	0.031054	0.0020247
Mm Hs	PCDH12	Endothelial cells	VE-cadherin-2	0.003	protocadherin 12	protein-coding gene	1	Mesoderm	Vasculature	0.0576923	0.0729167	0.031015	0.00013498
Mm Hs	DPP4	Endothelial cells	CD26|ADCP2	0.02	dipeptidyl peptidase 4	protein-coding gene	1	Mesoderm	Vasculature	0	0.015625	0.031015	0.0215968
Mm Hs	IGFBP7	Endothelial cells	MAC25|IGFBP-7|FSTL2	0.172	insulin like growth factor binding protein 7	protein-coding gene	1	Mesoderm	Vasculature	0.913462	0.889323	0.0309735	0.125599
Mm Hs	PALMD	Endothelial cells	FLJ20271|PALML|C1orf11	0.026	palmdelphin	protein-coding gene	1	Mesoderm	Vasculature	0.461538	0.403646	0.0308467	0.00749139
Mm Hs	POSTN	Endothelial cells	OSF-2|PN|periostin	0.033	periostin	protein-coding gene	1	Mesoderm	Vasculature	0.0384615	0.0299479	0.0307642	0.0349598
Mm Hs	BMX	Endothelial cells	PSCTK3	0.003	BMX non-receptor tyrosine kinase	protein-coding gene	1	Mesoderm	Vasculature	0.125	0.0143229	0.0307351	0.00182223
Mm Hs	SLC38A5	Endothelial cells	SN2|JM24	0.02	solute carrier family 38 member 5	protein-coding gene	1	Mesoderm	Vasculature	0.0384615	0	0.0307254	0
Mm Hs	XDH	Endothelial cells	XOR|XO	0.011	xanthine dehydrogenase	protein-coding gene	1	Mesoderm	Vasculature	0	0	0.030721	0
Mm Hs	SPARC	Endothelial cells	ON	0.307	secreted protein acidic and cysteine rich	protein-coding gene	1	Mesoderm	Vasculature	0.884615	0	0.0307018	0
Mm Hs	MGLL	Endothelial cells	HU-K5|MGL	0.064	monoglyceride lipase	protein-coding gene	1	Mesoderm	Vasculature	0.307692	0.22526	0.0307018	0.0567591
Mm Hs	SLC9A3R2	Endothelial cells	TKA-1|NHERF-2|E3KARP	0.078	SLC9A3 regulator 2	protein-coding gene	1	Mesoderm	Vasculature	0.740385	0	0.0305096	0
Mm Hs	RGCC	Endothelial cells	bA157L14.2|RGC-32|RGC32|C13orf15	0.14	regulator of cell cycle	protein-coding gene	1	Mesoderm	Vasculature	0.423077	0	0.0305096	0
Mm Hs	ICAM2	Endothelial cells	CD102	0.035	intercellular adhesion molecule 2	protein-coding gene	1	Mesoderm	Vasculature	0	0.611979	0.0305096	0.0128906
Mm Hs	MGP	Endothelial cells	NA	0.082	matrix Gla protein	protein-coding gene	1	Mesoderm	Vasculature	0.596154	0.166667	0.030484	0.0683674
Mm Hs	SPARCL1	Endothelial cells	MAST9	0.156	SPARC like 1	protein-coding gene	1	Mesoderm	Vasculature	0.557692	0	0.0304457	0
Mm Hs	TM4SF1	Endothelial cells	M3S1	0.118	transmembrane 4 L six family member 1	protein-coding gene	1	Mesoderm	Vasculature	0.961538	0	0.0304075	0
Mm Hs	ID1	Endothelial cells	dJ857M17.1.2|bHLHb24	0.149	inhibitor of DNA binding 1, HLH protein	protein-coding gene	1	Mesoderm	Vasculature	0.769231	0.824219	0.030399	0.0923939
Hs	ADIRF	Endothelial cells	APM2|AFRO|C10orf116	0	adipogenesis regulatory factor	protein-coding gene	1	Mesoderm	Vasculature	NA	NA	0.0303885	NA
Mm Hs	CD9	Endothelial cells	BA2|P24|TSPAN29|MRP-1|MIC3	0.344	CD9 molecule	protein-coding gene	1	Mesoderm	Vasculature	0.634615	0.43099	0.0303885	0.362826
Mm Hs	SRPX	Endothelial cells	ETX1	0.014	sushi repeat containing protein X-linked	protein-coding gene	1	Mesoderm	Vasculature	0.221154	0	0.0303885	0
Mm Hs	ID3	Endothelial cells	HEIR-1|bHLHb25	0.245	inhibitor of DNA binding 3, HLH protein	protein-coding gene	1	Mesoderm	Vasculature	0.923077	0.971354	0.0303885	0.203887
Mm Hs	CAV1	Endothelial cells	NA	0.077	caveolin 1	protein-coding gene	1	Mesoderm	Vasculature	0.807692	0.690104	0.0303885	0.0355673
Mm Hs	GNG11	Endothelial cells	GNGT11	0.138	G protein subunit gamma 11	protein-coding gene	1	Mesoderm	Vasculature	1	0.964844	0.0303885	0.102855
Mm Hs	HSPG2	Endothelial cells	perlecan|PRCAN|SJS1	0.042	heparan sulfate proteoglycan 2	protein-coding gene	1	Mesoderm	Vasculature	0.00961538	0.398438	0.0303885	0.03388
Hs	CCL14	Endothelial cells	HCC-1|HCC-3|NCC-2|SCYL2|CKb1|MCIF|SCYA14	0	C-C motif chemokine ligand 14	protein-coding gene	1	Mesoderm	Vasculature	0	0	0.0303885	0
Mm Hs	CLEC1B	Endothelial cells	CLEC2	0.003	C-type lectin domain family 1 member B	protein-coding gene	1	Mesoderm	Vasculature	0.00961538	0.0117188	0.0303885	0.00283458
Hs	FCN2	Endothelial cells	P35|FCNL|EBP-37|ficolin-2	0	ficolin 2	protein-coding gene	1	Mesoderm	Vasculature	0.0192308	0	0.0302824	0
Mm Hs	S100A13	Endothelial cells	NA	0.229	S100 calcium binding protein A13	protein-coding gene	1	Mesoderm	Vasculature	0.730769	0	0.0302824	0
Hs	FCN3	Endothelial cells	FCNH|HAKA1	0.001	ficolin 3	protein-coding gene	1	Mesoderm	Vasculature	0.0961538	0	0.0302744	0
Mm Hs	CRHBP	Endothelial cells	CRF-BP|CRFBP	0.003	corticotropin releasing hormone binding protein	protein-coding gene	1	Mesoderm	Vasculature	0.0865385	0	0.0302172	0.00256462
Mm Hs	IFI27	Endothelial cells	P27|FAM14D|ISG12	0.15	interferon alpha inducible protein 27	protein-coding gene	1	Mesoderm	Vasculature	0.740385	0.30599	0.0301912	0.153472
Hs	CCL23	Endothelial cells	Ckb-8|MPIF-1|MIP-3|CKb8|SCYA23	0	C-C motif chemokine ligand 23	protein-coding gene	1	Mesoderm	Vasculature	0.00961538	0	0.030185	0
Mm Hs	SGK1	Endothelial cells	SGK	0.096	serum/glucocorticoid regulated kinase 1	protein-coding gene	1	Mesoderm	Vasculature	0.211538	0	0.0301572	0
Mm Hs	DNASE1L3	Endothelial cells	DNAS1L3|LSD	0.015	deoxyribonuclease 1 like 3	protein-coding gene	1	Mesoderm	Vasculature	0.0384615	0.0703125	0.0301508	0.0134305
Mm Hs	LIFR	Endothelial cells	CD118	0.042	LIF receptor alpha	protein-coding gene	1	Mesoderm	Vasculature	0.346154	0.179688	0.0301318	0.0394817
Hs	PCAT19	Endothelial cells	LINC01190|LOC100505495	0.005	prostate cancer associated transcript 19	non-coding RNA	1	Mesoderm	Vasculature	0.75	0	0.0300823	0
Mm Hs	CDKN1C	Endothelial cells	P57|BWCR|BWS	0.097	cyclin dependent kinase inhibitor 1C	protein-coding gene	1	Mesoderm	Vasculature	0	0.354167	0.0300752	0.0958359
Mm Hs	INMT	Endothelial cells	NA	0.016	indolethylamine N-methyltransferase	protein-coding gene	1	Mesoderm	Vasculature	0.0384615	0.0325521	0.0300752	0.0158602
Mm Hs	PTGDS	Endothelial cells	L-PGDS	0.054	prostaglandin D2 synthase	protein-coding gene	1	Mesoderm	Vasculature	0.0769231	0.00911458	0.0300752	0.0575015
Mm Hs	TIMP3	Endothelial cells	NA	0.147	TIMP metallopeptidase inhibitor 3	protein-coding gene	1	Mesoderm	Vasculature	0.759615	0	0.0300752	0
Mm Hs	GPM6A	Endothelial cells	GPM6	0.241	glycoprotein M6A	protein-coding gene	1	Mesoderm	Vasculature	0.00961538	0.0950521	0.0299024	0.306337
Mm Hs	FAM167B	Endothelial cells	MGC10820|C1orf90	0.008	family with sequence similarity 167 member B	protein-coding gene	1	Mesoderm	Vasculature	0.240385	0.135417	0.0298851	0.00060741
Mm Hs	LTC4S	Endothelial cells	MGC33147	0.037	leukotriene C4 synthase	protein-coding gene	1	Mesoderm	Vasculature	0.0961538	0.0481771	0.0298604	0.0446784
Mm Hs	STAB2	Endothelial cells	DKFZP434E0321|FELL|STAB-2|HARE|FEEL-2|SCARH1	0.003	stabilin 2	protein-coding gene	1	Mesoderm	Vasculature	0	0	0.0298364	0
Mm Hs	ITGA5	Endothelial cells (aorta)	CD49e|FNRA	0.016	integrin subunit alpha 5	protein-coding gene	NA	Mesoderm	Vasculature	0	0.75	0.0298273	0.0161176
Mm Hs	TMTC2	Endothelial cells (aorta)	DKFZp762A217	0.002	transmembrane and tetratricopeptide repeat containing 2	protein-coding gene	NA	Mesoderm	Vasculature	0	0	0.0298273	0
Mm Hs	NR1D1	Endothelial cells (aorta)	ear-1|hRev|Rev-ErbAalpha|REVERBA|REVERBalpha|THRAL	0.005	nuclear receptor subfamily 1 group D member 1	protein-coding gene	NA	Mesoderm	Vasculature	0	0.333333	0.0298273	0.00642137
Mm Hs	HFE	Endothelial cells (aorta)	HLA-H	0.017	homeostatic iron regulator	protein-coding gene	NA	Mesoderm	Vasculature	0	0.5	0.029818	0.0209979
Mm Hs	PKN3	Endothelial cells (aorta)	PKNbeta|UTDP4-1	0.001	protein kinase N3	protein-coding gene	NA	Mesoderm	Vasculature	0	0.5	0.029794	0.000321069
Mm Hs	SULT1A1	Endothelial cells (aorta)	P-PST|STP1	0.012	sulfotransferase family 1A member 1	protein-coding gene	NA	Mesoderm	Vasculature	0	0	0.0297927	0
Mm Hs	TMTC1	Endothelial cells (aorta)	ARG99|OLF|FLJ31400|FLJ41625	0.005	transmembrane and tetratricopeptide repeat containing 1	protein-coding gene	NA	Mesoderm	Vasculature	0	0	0.0297927	0
Mm Hs	SHE	Endothelial cells (aorta)	NA	0.006	Src homology 2 domain containing E	protein-coding gene	NA	Mesoderm	Vasculature	0	0	0.0297806	0
Mm Hs	ITGBL1	Endothelial cells (aorta)	TIED	0.004	integrin subunit beta like 1	protein-coding gene	NA	Mesoderm	Vasculature	0	0.333333	0.0297751	0.00430232
Mm Hs	GRASP	Endothelial cells (aorta)	Tamalin	0.011	general receptor for phosphoinositides 1 associated scaffold protein	protein-coding gene	NA	Mesoderm	Vasculature	0	0.416667	0.0297619	0.0128427
Mm Hs	ENPP4	Endothelial cells (aorta)	NPP4|KIAA0879	0.01	ectonucleotide pyrophosphatase/phosphodiesterase 4	protein-coding gene	NA	Mesoderm	Vasculature	0	0.583333	0.0297619	0.01143
Mm Hs	ARHGEF15	Endothelial cells (aorta)	KIAA0915|Vsm-RhoGEF|ARGEF15|FLJ13791|MGC44868	0.01	Rho guanine nucleotide exchange factor 15	protein-coding gene	NA	Mesoderm	Vasculature	0	0.75	0.0297619	0.0120722
Mm Hs	TMEM184B	Endothelial cells (aorta)	HS5O6A|DKFZP586A1024|FM08|C22orf5	0.015	transmembrane protein 184B	protein-coding gene	NA	Mesoderm	Vasculature	0	0	0.0297619	0
Mm Hs	FOXC2	Endothelial cells (aorta)	MFH-1|FKHL14	0.003	forkhead box C2	protein-coding gene	NA	Mesoderm	Vasculature	0	0.333333	0.0297619	0.00218327
Mm Hs	DHH	Endothelial cells (aorta)	HHG-3|MGC35145	0.002	desert hedgehog	protein-coding gene	NA	Mesoderm	Vasculature	0	0.416667	0.0297619	0.0028254
Mm Hs	DENND5B	Endothelial cells (aorta)	MGC24039	0.013	DENN domain containing 5B	protein-coding gene	NA	Mesoderm	Vasculature	0	0.583333	0.0297619	0.0147049
Mm Hs	KAZALD1	Endothelial cells (aorta)	FKSG40|FKSG28	0.009	Kazal type serine peptidase inhibitor domain 1	protein-coding gene	NA	Mesoderm	Vasculature	0	0.416667	0.0297619	0.0104668
Mm Hs	FGD5	Endothelial cells (aorta)	ZFYVE23|FLJ39957|FLJ00274	0.007	FYVE, RhoGEF and PH domain containing 5	protein-coding gene	NA	Mesoderm	Vasculature	0	0.666667	0.0297619	0.00815514
Mm Hs	FAS	Endothelial cells (aorta)	CD95|APO-1|FAS1|APT1|TNFRSF6	0.011	Fas cell surface death receptor	protein-coding gene	NA	Mesoderm	Vasculature	0	0.5	0.0297619	0.0104026
Mm Hs	ITGB4	Endothelial cells (aorta)	CD104	0.013	integrin subunit beta 4	protein-coding gene	NA	Mesoderm	Vasculature	0	0.416667	0.0296624	0.0133565
Mm Hs	EMILIN1	Endothelial cells (aorta)	DKFZp586M121|gp115	0.028	elastin microfibril interfacer 1	protein-coding gene	NA	Mesoderm	Vasculature	0	0.75	0.0296624	0.0271624
Mm Hs	MICAL2	Endothelial cells (aorta)	KIAA0750	0.008	microtubule associated monooxygenase, calponin and LIM domain containing 2	protein-coding gene	NA	Mesoderm	Vasculature	0	0.5	0.0296436	0.00764143
Mm Hs	NKX2-3	Endothelial cells (aorta)	NKX2.3|CSX3|NKX4-3|NKX2C	0.003	NK2 homeobox 3	protein-coding gene	NA	Mesoderm	Vasculature	0	0.333333	0.0295597	0.00263276
Mm Hs	STXBP6	Endothelial cells (aorta)	amisyn|HSPC156	0.014	syntaxin binding protein 6	protein-coding gene	NA	Mesoderm	Vasculature	0	0	0.0295597	0
Mm Hs	SYNPO	Endothelial cells (aorta)	KIAA1029	0.009	synaptopodin	protein-coding gene	NA	Mesoderm	Vasculature	0	0	0.0295359	0
Mm Hs	ATP2A3	Endothelial cells (aorta)	SERCA3	0.01	ATPase sarcoplasmic/endoplasmic reticulum Ca2+ transporting 3	protein-coding gene	NA	Mesoderm	Vasculature	0	0.833333	0.0294856	0.00950363
Mm Hs	GIMAP4	Endothelial cells (aorta)	HIMAP4|FLJ11110|IMAP4|IAN1	0.043	GTPase, IMAP family member 4	protein-coding gene	NA	Mesoderm	Vasculature	0	0.583333	0.0294604	0.0398767
None	SQRDL	Endothelial cells (aorta)	NA	0.015	NA	NA	NA	Mesoderm	Vasculature	NA	NA	0.0294579	NA
Mm Hs	CMKLR1	Endothelial cells (aorta)	RVER1	0.003	chemerin chemokine-like receptor 1	protein-coding gene	NA	Mesoderm	Vasculature	0	0.416667	0.029449	0.0028254
Mm Hs	ITGA9	Endothelial cells (aorta)	RLC|ITGA4L|ALPHA-RLC	0.004	integrin subunit alpha 9	protein-coding gene	NA	Mesoderm	Vasculature	0	0.666667	0.0294486	0.00436653
Mm Hs	SMAD6	Endothelial cells (aorta)	HsT17432	0.005	SMAD family member 6	protein-coding gene	NA	Mesoderm	Vasculature	0	0	0.0294486	0
Mm Hs	EFNB2	Endothelial cells (aorta)	LERK5|Htk-L|HTKL|MGC126226|MGC126227|MGC126228|EPLG5	0.016	ephrin B2	protein-coding gene	NA	Mesoderm	Vasculature	0	0.5	0.029393	0.0136775
Mm Hs	LOX	Endothelial cells (aorta)	NA	0.017	lysyl oxidase	protein-coding gene	NA	Mesoderm	Vasculature	0	0.5	0.0292545	0.0165029
Mm Hs	FZD4	Endothelial cells (aorta)	CD344	0.007	frizzled class receptor 4	protein-coding gene	NA	Mesoderm	Vasculature	0	0.75	0.0292453	0.00802671
Mm Hs	NTN1	Endothelial cells (aorta)	NTN1L	0.007	netrin 1	protein-coding gene	NA	Mesoderm	Vasculature	0	0.833333	0.0291994	0.00802671
Mm Hs	NPR1	Endothelial cells (aorta)	GUCY2A|ANPa|ANPRA|NPRA	0.009	natriuretic peptide receptor 1	protein-coding gene	NA	Mesoderm	Vasculature	0	0.75	0.0291353	0.0106595
Mm Hs	ARL4D	Endothelial cells (aorta)	ARF4L	0.014	ADP ribosylation factor like GTPase 4D	protein-coding gene	NA	Mesoderm	Vasculature	0	0.583333	0.0291353	0.007513
Mm Hs	HEY2	Endothelial cells (aorta)	bHLHb32|HERP1|HESR2	0.004	hes related family bHLH transcription factor with YRPW motif 2	protein-coding gene	NA	Mesoderm	Vasculature	0	0.666667	0.0291353	0.00102742
Mm Hs	HYAL2	Endothelial cells (aorta)	LuCa-2|LUCA2	0.031	hyaluronoglucosaminidase 2	protein-coding gene	NA	Mesoderm	Vasculature	0	0.666667	0.0291353	0.020741
Mm Hs	FKBP7	Endothelial cells (aorta)	FKBP23	0.031	FK506 binding protein 7	protein-coding gene	NA	Mesoderm	Vasculature	0	0.5	0.0291353	0.0315931
Mm Hs	NXN	Endothelial cells (aorta)	FLJ12614|NRX	0.022	nucleoredoxin	protein-coding gene	NA	Mesoderm	Vasculature	0	0.666667	0.0291353	0.0224748
Mm Hs	PDIA5	Endothelial cells (aorta)	FLJ30401	0.011	protein disulfide isomerase family A member 5	protein-coding gene	NA	Mesoderm	Vasculature	0	0.333333	0.0291353	0.0125859
Mm Hs	APH1B	Endothelial cells (aorta)	PSFL|APH-1B|DKFZp564D0372	0.007	aph-1 homolog B, gamma-secretase subunit	protein-coding gene	NA	Mesoderm	Vasculature	0	0.666667	0.0291353	0.00102742
Mm	GSTT1	Endothelial cells (aorta)	NA	0.022	glutathione S-transferase theta 1	protein-coding gene	NA	Mesoderm	Vasculature	0	0.666667	0.0291324	0.0274835
Mm Hs	SOX18	Endothelial cells (aorta)	NA	0.012	SRY-box 18	protein-coding gene	NA	Mesoderm	Vasculature	0	0	0.0289399	0
Mm Hs	WBP1L	Endothelial cells (aorta)	FLJ20154|OPAL1|C10orf26	0.014	WW domain binding protein 1 like	protein-coding gene	NA	Mesoderm	Vasculature	0	0	0.0289308	0
Mm Hs	LAMB2	Endothelial cells (aorta)	NPHS5|LAMS	0.019	laminin subunit beta 2	protein-coding gene	NA	Mesoderm	Vasculature	0	0.916667	0.0289308	0.0203557
Mm Hs	CHST12	Endothelial cells (aorta)	C4S-2|C4ST2	0.023	carbohydrate sulfotransferase 12	protein-coding gene	NA	Mesoderm	Vasculature	0	0.5	0.0289126	0.0179798
Mm Hs	P3H3	Endothelial cells (aorta)	GRCB|HSU47926|LEPREL2	0.014	prolyl 3-hydroxylase 3	protein-coding gene	NA	Mesoderm	Vasculature	0	0.583333	0.0289072	0.0166313
Mm Hs	KLK10	Endothelial cells (aorta)	NES1	0.004	kallikrein related peptidase 10	protein-coding gene	NA	Mesoderm	Vasculature	0	0.5	0.0288221	0.00366018
Mm Hs	MALL	Endothelial cells (aorta)	BENE	0.008	mal, T cell differentiation protein like	protein-coding gene	NA	Mesoderm	Vasculature	0	0.75	0.0288221	0.00886149
Mm Hs	CLEC1A	Endothelial cells (aorta)	CLEC1|MGC34328	0.007	C-type lectin domain family 1 member A	protein-coding gene	NA	Mesoderm	Vasculature	0	0.75	0.0288221	0.007513
Mm Hs	MARVELD1	Endothelial cells (aorta)	MGC4415|GB14|FLJ23440|FLJ22343|bA548K23.8|MRVLDC1	0.007	MARVEL domain containing 1	protein-coding gene	NA	Mesoderm	Vasculature	0	0.833333	0.0288221	0.00642137
Mm Hs	FAM198B	Endothelial cells (aorta)	FLJ38155|DKFZp434L142|ENED|C4orf18	0.011	family with sequence similarity 198 member B	protein-coding gene	NA	Mesoderm	Vasculature	0	0.833333	0.0288221	0.0118795
Mm Hs	THBD	Endothelial cells (aorta)	CD141	0.022	thrombomodulin	protein-coding gene	NA	Mesoderm	Vasculature	0	0	0.0288221	0
Mm Hs	NOS3	Endothelial cells (aorta)	ECNOS|eNOS	0.003	nitric oxide synthase 3	protein-coding gene	NA	Mesoderm	Vasculature	0	0.75	0.0287884	0.0018622
Mm Hs	TNS2	Endothelial cells (aorta)	KIAA1075|C1-TEN|TENC1	0.007	tensin 2	protein-coding gene	NA	Mesoderm	Vasculature	0	0	0.028754	0
Mm Hs	ATL2	Endothelial cells (aorta)	ARL6IP2	0.013	atlastin GTPase 2	protein-coding gene	NA	Mesoderm	Vasculature	0	0.75	0.0287066	0.0148976
Mm Hs	ACKR3	Endothelial cells (aorta)	GPR159|CMKOR1|CXCR7	0.01	atypical chemokine receptor 3	protein-coding gene	NA	Mesoderm	Vasculature	0	0.5	0.0285804	0.0110448
Mm Hs	COL4A4	Endothelial cells (aorta)	CA44	0.007	collagen type IV alpha 4 chain	protein-coding gene	NA	Mesoderm	Vasculature	0	0.583333	0.0285624	0.00764143
Mm Hs	CALCRL	Endothelial cells (aorta)	CGRPR|CRLR	0.017	calcitonin receptor like receptor	protein-coding gene	NA	Mesoderm	Vasculature	0	0.5	0.0285266	0.0156681
Mm	CAR8	Endothelial cells (aorta)	NA	0.013	carbonic anhydrase 8	protein coding gene	NA	Mesoderm	Vasculature	0	0.583333	0.0285266	0.0156039
Mm Hs	COL4A3	Endothelial cells (aorta)	NA	0.006	collagen type IV alpha 3 chain	protein-coding gene	NA	Mesoderm	Vasculature	0	0.416667	0.0285088	0.00661401
Mm Hs	PER3	Endothelial cells (aorta)	NA	0.025	period circadian regulator 3	protein-coding gene	NA	Mesoderm	Vasculature	0	0.833333	0.0285088	0.0308226
Mm Hs	STAB1	Endothelial cells (aorta)	KIAA0246|STAB-1|FEEL-1|CLEVER-1|FELE-1|FEX1|SCARH2	0.018	stabilin 1	protein-coding gene	NA	Mesoderm	Vasculature	0	0	0.0285088	0
Mm Hs	CYP1B1	Endothelial cells (aorta)	CP1B|GLC3A	0.016	cytochrome P450 family 1 subfamily B member 1	protein-coding gene	NA	Mesoderm	Vasculature	0	0.5	0.0285088	0.00860464
Mm Hs	EPHX2	Endothelial cells (aorta)	NA	0.009	epoxide hydrolase 2	protein-coding gene	NA	Mesoderm	Vasculature	0	0.666667	0.0285088	0.00963206
Mm Hs	KLK8	Endothelial cells (aorta)	HNP|TADG14|ovasin|PRSS19	0.016	kallikrein related peptidase 8	protein-coding gene	NA	Mesoderm	Vasculature	0	0.416667	0.0285088	0.0197136
None	SSFA2	Endothelial cells (aorta)	NA	0.011	NA	NA	NA	Mesoderm	Vasculature	0	0	0.0285088	0
Mm Hs	BACE2	Endothelial cells (aorta)	CEAP1|DRAP|ALP56|AEPLC	0.018	beta-secretase 2	protein-coding gene	NA	Mesoderm	Vasculature	0	0.666667	0.0284991	0.011109
Mm Hs	BMP6	Endothelial cells (aorta)	VGR1|VGR	0.004	bone morphogenetic protein 6	protein-coding gene	NA	Mesoderm	Vasculature	0	0.666667	0.0282841	0.00391704
Mm	ADH1	Endothelial cells (aorta)	NA	0.017	alcohol dehydrogenase 1 (class I)	protein coding gene	NA	Mesoderm	Vasculature	0	0.75	0.0282752	0.0211905
Mm	H2-Q6	Endothelial cells (aorta)	NA	0.023	histocompatibility 2, Q region locus 6	protein coding gene	NA	Mesoderm	Vasculature	0	0.75	0.0282575	0.0272908
Mm Hs	SULF1	Endothelial cells (aorta)	KIAA1077|SULF-1|hSulf-1	0.013	sulfatase 1	protein-coding gene	NA	Mesoderm	Vasculature	0	0	0.0282376	0
Mm Hs	CPQ	Endothelial cells (aorta)	LDP|PGCP	0.03	carboxypeptidase Q	protein-coding gene	NA	Mesoderm	Vasculature	0	0.75	0.0282376	0.0342259
Mm Hs	PI16	Endothelial cells (aorta)	MGC45378|dJ90K10.5|MSMBBP|CD364	0.011	peptidase inhibitor 16	protein-coding gene	NA	Mesoderm	Vasculature	0	1	0.0282323	0.0123932
Mm Hs	AMIGO2	Endothelial cells (aorta)	ALI1|DEGA	0.004	adhesion molecule with Ig like domain 2	protein-coding gene	NA	Mesoderm	Vasculature	0	0.666667	0.0282323	0.00333911
Mm Hs	PTPRJ	Endothelial cells (aorta)	DEP1|HPTPeta|CD148	0.011	protein tyrosine phosphatase, receptor type J	protein-coding gene	NA	Mesoderm	Vasculature	0	0.833333	0.028222	0.0133565
Mm Hs	TRIM47	Endothelial cells (aorta)	GOA|RNF100	0.02	tripartite motif containing 47	protein-coding gene	NA	Mesoderm	Vasculature	0	0	0.0281955	0
Mm Hs	LMCD1	Endothelial cells (aorta)	NA	0.01	LIM and cysteine rich domains 1	protein-coding gene	NA	Mesoderm	Vasculature	0	0.916667	0.0281955	0.00597187
Mm Hs	PDE3A	Endothelial cells (aorta)	CGI-PDE	0.01	phosphodiesterase 3A	protein-coding gene	NA	Mesoderm	Vasculature	0	0.916667	0.0281556	0.0113658
Mm Hs	BMX	Endothelial cells (aorta)	PSCTK3	0.003	BMX non-receptor tyrosine kinase	protein-coding gene	1	Mesoderm	Vasculature	0	0.833333	0.028115	0.00179798
Mm Hs	PROCR	Endothelial cells (aorta)	EPCR|CCD41|CD201	0.016	protein C receptor	protein-coding gene	NA	Mesoderm	Vasculature	0	0.833333	0.027961	0.0121364
Mm Hs	SMOC1	Endothelial cells (aorta)	NA	0.006	SPARC related modular calcium binding 1	protein-coding gene	NA	Mesoderm	Vasculature	0	0	0.0279172	0
Mm Hs	CRACR2B	Endothelial cells (aorta)	MGC45840|EFCAB4A	0.016	calcium release activated channel regulator 2B	protein-coding gene	NA	Mesoderm	Vasculature	0	0.75	0.027913	0.0179798
Mm Hs	GJA5	Endothelial cells (aorta)	CX40	0.002	gap junction protein alpha 5	protein-coding gene	NA	Mesoderm	Vasculature	0	0.833333	0.0278922	0.00102742
Mm Hs	BMP4	Endothelial cells (aorta)	BMP2B	0.019	bone morphogenetic protein 4	protein-coding gene	NA	Mesoderm	Vasculature	0	0.833333	0.0278922	0.0159892
Mm Hs	SOD3	Endothelial cells (aorta)	EC-SOD	0.027	superoxide dismutase 3	protein-coding gene	NA	Mesoderm	Vasculature	0	0	0.0278822	0
Mm Hs	ADH7	Endothelial cells (aorta)	ADH-4	0.006	alcohol dehydrogenase 7 (class IV), mu or sigma polypeptide	protein-coding gene	NA	Mesoderm	Vasculature	0	0.916667	0.0278822	0.00558659
Mm Hs	PCOLCE2	Endothelial cells (aorta)	PCPE2	0.017	procollagen C-endopeptidase enhancer 2	protein-coding gene	NA	Mesoderm	Vasculature	0	0.75	0.0278822	0.0187504
Mm Hs	PTGIS	Endothelial cells (aorta)	PGIS|CYP8A1	0.019	prostaglandin I2 synthase	protein-coding gene	NA	Mesoderm	Vasculature	0	1	0.0278822	0.0213832
Mm Hs	ACE	Endothelial cells (aorta)	ACE1|CD143|DCP1	0.022	angiotensin I converting enzyme	protein-coding gene	NA	Mesoderm	Vasculature	0	1	0.0277603	0.0208695
Mm Hs	GXYLT2	Endothelial cells (aorta)	GLT8D4	0.01	glucoside xylosyltransferase 2	protein-coding gene	NA	Mesoderm	Vasculature	0	1	0.0277515	0.0102742
Mm	GKN3	Endothelial cells (aorta)	NA	0.004	gastrokine 3	protein coding gene	NA	Mesoderm	Vasculature	0	0.916667	0.0276382	0.00398125
Mm Hs	CYTL1	Endothelial cells (aorta)	C17|C4orf4	0.012	cytokine like 1	protein-coding gene	NA	Mesoderm	Vasculature	0	1	0.0276295	0.00725615
Mm Hs	EHD3	Endothelial cells (aorta)	PAST3	0.017	EH domain containing 3	protein-coding gene	1	Mesoderm	Vasculature	0	0	0.0276103	0.0213189
Mm Hs	ABCG2	Endothelial cells (blood brain barrier)	EST157481|MXR|BCRP|ABCP|CD338	0.038	ATP binding cassette subfamily G member 2 (Junior blood group)	protein-coding gene	NA	Mesoderm	Vasculature	0	0	0.0275949	0.0467116
Mm Hs	GFAP	Endothelial cells (blood brain barrier)	FLJ45472	0.013	glial fibrillary acidic protein	protein-coding gene	NA	Mesoderm	Vasculature	0	0	0.0275884	0.0149503
Mm Hs	GPR37L1	Endothelial cells (blood brain barrier)	ETBR-LP-2	0.041	G protein-coupled receptor 37 like 1	protein-coding gene	NA	Mesoderm	Vasculature	0	0	0.0275862	0.0506898
Mm Hs	SLC13A4	Endothelial cells (blood brain barrier)	SUT-1|SUT1	0.004	solute carrier family 13 member 4	protein-coding gene	NA	Mesoderm	Vasculature	0	0	0.0275862	0
Mm Hs	SLC19A1	Endothelial cells (blood brain barrier)	FOLT|RFC1	0.015	solute carrier family 19 member 1	protein-coding gene	NA	Mesoderm	Vasculature	0	0	0.0275862	0
Mm Hs	SLC23A2	Endothelial cells (blood brain barrier)	SVCT2|KIAA0238|YSPL2|SLC23A1	0.007	solute carrier family 23 member 2	protein-coding gene	NA	Mesoderm	Vasculature	0	0	0.0275776	0
Mm Hs	SLC38A3	Endothelial cells (blood brain barrier)	SN1	0.018	solute carrier family 38 member 3	protein-coding gene	NA	Mesoderm	Vasculature	0	0	0.0275689	0
Mm Hs	TNFRSF19	Endothelial cells (blood brain barrier)	TAJ-alpha|TROY|TAJ|TRADE	0.017	TNF receptor superfamily member 19	protein-coding gene	NA	Mesoderm	Vasculature	0	0	0.0275689	0
Mm Hs	TNFRSF21	Endothelial cells (blood brain barrier)	DR6|CD358	0.047	TNF receptor superfamily member 21	protein-coding gene	NA	Mesoderm	Vasculature	0	0	0.0275689	0
Mm Hs	FOXF2	Endothelial cells (blood brain barrier)	FREAC2|FKHL6	0.016	forkhead box F2	protein-coding gene	NA	Mesoderm	Vasculature	0	0	0.0275689	0.0195701
Mm Hs	FOXL2	Endothelial cells (blood brain barrier)	BPES1|BPES	0	forkhead box L2	protein-coding gene	NA	Mesoderm	Vasculature	0	0	0.0275689	0.00044915
Mm Hs	FOXQ1	Endothelial cells (blood brain barrier)	HFH1	0.026	forkhead box Q1	protein-coding gene	NA	Mesoderm	Vasculature	0	0	0.0275689	0.0325313
Mm Hs	LEF1	Endothelial cells (blood brain barrier)	TCF1ALPHA|TCF10|TCF7L3	0.025	lymphoid enhancer binding factor 1	protein-coding gene	NA	Mesoderm	Vasculature	0	0	0.0275689	0.0277831
Mm Hs	PPARD	Endothelial cells (blood brain barrier)	NUC1|NUCII|FAAR|NR1C2	0.009	peroxisome proliferator activated receptor delta	protein-coding gene	NA	Mesoderm	Vasculature	0	0	0.0275665	0.0104588
Mm	ZFP551	Endothelial cells (blood brain barrier)	NA	0	zinc fingr protein 551	protein coding gene	NA	Mesoderm	Vasculature	NA	NA	0.0275604	NA
Mm Hs	ZIC3	Endothelial cells (blood brain barrier)	HTX|ZNF203|HTX1	0.01	Zic family member 3	protein-coding gene	NA	Mesoderm	Vasculature	0	0	0.0275491	0
Mm Hs	ALCAM	Endothelial cells (blood brain barrier)	CD166|MEMD	0	activated leukocyte cell adhesion molecule	protein-coding gene	NA	Mesoderm	Vasculature	0	0	0.027476	0.0852101
Mm Hs	GFRA3	Enteric glia cells	GFRa-3	0.005	GDNF family receptor alpha 3	protein-coding gene	1	Endoderm	GI tract	0.833333	0	0.027476	0.00558229
Mm Hs	MPZ	Enteric glia cells	HMSNIB|CMT2I|CMT2J|CMT1|CMT1B	0.002	myelin protein zero	protein-coding gene	NA	Endoderm	GI tract	1	0	0.0274535	0.0017966
Mm Hs	LGI4	Enteric glia cells	NA	0.002	leucine rich repeat LGI family member 4	protein-coding gene	NA	Endoderm	GI tract	0.833333	0	0.0273585	0.00128329
Mm Hs	RGS16	Enteric glia cells	A28-RGS14|RGS-r	0.01	regulator of G protein signaling 16	protein-coding gene	NA	Endoderm	GI tract	0.833333	0	0.0273155	0
[truncated: 6,287 more rows]

## Sheet: Epithelial cells
species	official gene symbol	cell type	nicknames	ubiquitousness index	product description	gene type	canonical marker	germ layer	organ	sensitivity_human	sensitivity_mouse	specificity_human	specificity_mouse
Hs	CD24	Epithelial cells	CD24A	0.039	CD24 molecule	protein-coding gene	1	Mesoderm	Epithelium	0.735294	0	0.0204403	0
Mm Hs	CEACAM1	Epithelial cells	BGP1|CD66a|BGP	0.024	carcinoembryonic antigen related cell adhesion molecule 1	protein-coding gene	NA	Mesoderm	Epithelium	0.647059	0.290323	0.020421	0.0253954
Mm Hs	ST6GAL1	Epithelial cells	SIAT1	0.006	ST6 beta-galactoside alpha-2,6-sialyltransferase 1	protein-coding gene	NA	Mesoderm	Epithelium	0	0	0.0204146	0
Mm Hs	ITGB4	Epithelial cells	CD104	0.013	integrin subunit beta 4	protein-coding gene	NA	Mesoderm	Epithelium	0.0882353	0.0645161	0.0204082	0.0135656
Mm Hs	IL1R1	Epithelial cells	D2S1473|CD121A|IL1R	0.008	interleukin 1 receptor type 1	protein-coding gene	NA	Mesoderm	Epithelium	0.0294118	0	0.0204018	0.00636492
Mm Hs	PROM1	Epithelial cells	AC133|CD133|RP41|CORD12|PROML1|STGD4	0.021	prominin 1	protein-coding gene	NA	Mesoderm	Epithelium	0	0.0645161	0.0204016	0.0241096
Mm Hs	CDH1	Epithelial cells	uvomorulin|CD324|UVO	0.056	cadherin 1	protein-coding gene	1	Mesoderm	Epithelium	0.294118	0.290323	0.020389	0.05677
Mm Hs	KRT1	Epithelial cells	KRT1A	0.006	keratin 1	protein-coding gene	NA	Mesoderm	Epithelium	0	0	0.0203762	0.00681497
Mm Hs	KRT7	Epithelial cells	CK7|K2C7	0.056	keratin 7	protein-coding gene	1	Mesoderm	Epithelium	0	0.225806	0.0203634	0.0470618
Mm Hs	MUC1	Epithelial cells	CD227|PEM|ADMCKD|ADMCKD1|MCKD|MCKD1	0.016	mucin 1, cell surface associated	protein-coding gene	1	Mesoderm	Epithelium	0.382353	0	0.0203634	0.012537
Mm Hs	ICAM1	Epithelial cells	CD54	0.009	intercellular adhesion molecule 1	protein-coding gene	NA	Mesoderm	Epithelium	0	0	0.0203634	0.0100296
Mm Hs	KRT14	Epithelial cells	EBS3|EBS4	0.019	keratin 14	protein-coding gene	1	Mesoderm	Epithelium	0	0	0.0203634	0.0192234
Mm Hs	KRT5	Epithelial cells	KRT5A|EBS2	0.019	keratin 5	protein-coding gene	NA	Mesoderm	Epithelium	0.0294118	0.129032	0.0203634	0.0148515
Mm Hs	ITGAL	Epithelial cells	CD11A	0.013	integrin subunit alpha L	protein-coding gene	NA	Mesoderm	Epithelium	0	0	0.0203634	0.0148515
Mm Hs	CD2	Epithelial cells	NA	0.04	CD2 molecule	protein-coding gene	NA	Mesoderm	Epithelium	0	0	0.0203634	0.029703
Hs	KLK3	Epithelial cells	NA	0.002	kallikrein related peptidase 3	protein-coding gene	NA	Mesoderm	Epithelium	0.0588235	0	0.0203634	0
Mm Hs	ITGA5	Epithelial cells	CD49e|FNRA	0.016	integrin subunit alpha 5	protein-coding gene	NA	Mesoderm	Epithelium	0	0	0.0202724	0.016716
Mm Hs	ITGA4	Epithelial cells	CD49d|CD49D	0.036	integrin subunit alpha 4	protein-coding gene	NA	Mesoderm	Epithelium	0	0	0.0201956	0.0413398
Mm Hs	ITGA2	Epithelial cells	CD49b|CD49B	0.01	integrin subunit alpha 2	protein-coding gene	NA	Mesoderm	Epithelium	0.0882353	0.0322581	0.020192	0.00302173
Hs	KRT3	Epithelial cells	CK3|K3	0	keratin 3	protein-coding gene	1	Mesoderm	Epithelium	0	0	0.020192	0
Mm Hs	KRT16	Epithelial cells	NEPPK	0.005	keratin 16	protein-coding gene	NA	Mesoderm	Epithelium	0	0	0.0201829	0.00456474
Mm Hs	SCNN1A	Epithelial cells	ENaCalpha|SCNN1	0.008	sodium channel epithelial 1 alpha subunit	protein-coding gene	NA	Mesoderm	Epithelium	0.0882353	0	0.0201448	0
Mm Hs	KRT15	Epithelial cells	K15|CK15|K1CO	0.022	keratin 15	protein-coding gene	NA	Mesoderm	Epithelium	0.0294118	0.129032	0.0201233	0.0171017
Mm Hs	ITGA1	Epithelial cells	VLA1|CD49a	0.043	integrin subunit alpha 1	protein-coding gene	NA	Mesoderm	Epithelium	0	0	0.0201131	0.0489906
Mm Hs	KRT2	Epithelial cells	KRTE|KRT2A	0	keratin 2	protein-coding gene	NA	Mesoderm	Epithelium	0	0	0.0201068	0
None	KRT6	Epithelial cells	NA	0	NA	NA	NA	Mesoderm	Epithelium	NA	NA	0.0201005	NA
Mm Hs	SCNN1B	Epithelial cells	ENaCbeta	0.003	sodium channel epithelial 1 beta subunit	protein-coding gene	NA	Mesoderm	Epithelium	0.0882353	0	0.0200879	0
Hs	SCNN1D	Epithelial cells	ENaCdelta|dNaCh	0	sodium channel epithelial 1 delta subunit	protein-coding gene	NA	Mesoderm	Epithelium	0	0	0.0200777	0
Mm Hs	SCNN1G	Epithelial cells	ENaCgamma|SCNEG	0.002	sodium channel epithelial 1 gamma subunit	protein-coding gene	NA	Mesoderm	Epithelium	0	0	0.0200564	0
Hs	IFI16	Epithelial cells	IFNGIP1|PYHIN2	0.029	interferon gamma inducible protein 16	protein-coding gene	NA	Mesoderm	Epithelium	0.0294118	0	0.0200501	0
Mm Hs	BOK	Epithelial cells	BCL2L9|BOKL|MGC4631	0.045	BOK, BCL2 family apoptosis regulator	protein-coding gene	NA	Mesoderm	Epithelium	0	0.0322581	0.0200501	0.0542626
Mm Hs	NKD1	Epithelial cells	NA	0.043	naked cuticle homolog 1	protein-coding gene	NA	Mesoderm	Epithelium	0	0	0.0200501	0.0516909
Mm Hs	FZD6	Epithelial cells	Hfz6	0.012	frizzled class receptor 6	protein-coding gene	NA	Mesoderm	Epithelium	0	0	0.0200501	0.0144014
Mm Hs	DKK3	Epithelial cells	REIC	0.034	dickkopf WNT signaling pathway inhibitor 3	protein-coding gene	NA	Mesoderm	Epithelium	0	0.0322581	0.0200501	0.035425
Mm Hs	NRP2	Epithelial cells	VEGF165R2	0.04	neuropilin 2	protein-coding gene	NA	Mesoderm	Epithelium	0	0	0.0200501	0.0414684
Mm	KAP	Epithelial cells	NA	0.007	kidney androgen regulated protein	protein coding gene	NA	Mesoderm	Epithelium	0	0.0322581	0.0200501	0.00912948
Mm Hs	SFRP5	Epithelial cells	SARP3	0.004	secreted frizzled related protein 5	protein-coding gene	NA	Mesoderm	Epithelium	0	0	0.0200501	0
Mm Hs	RAI14	Epithelial cells	NORPEG|KIAA1334|RAI13|DKFZp564G013	0.024	retinoic acid induced 14	protein-coding gene	NA	Mesoderm	Epithelium	0	0	0.0200501	0
Mm Hs	DEFB1	Epithelial cells	HBD-1|DEFB-1|DEFB101|HBD1|BD1|MGC51822	0.009	defensin beta 1	protein-coding gene	NA	Mesoderm	Epithelium	0.0588235	0.0322581	0.0200501	0.00527196
Mm Hs	KLK1	Epithelial cells	Klk6	0.013	kallikrein 1	protein-coding gene	NA	Mesoderm	Epithelium	0	0.225806	0.0200501	0.0137585
Mm Hs	AGR2	Epithelial cells	XAG-2|HAG-2|PDIA17	0.024	anterior gradient 2, protein disulphide isomerase family member	protein-coding gene	NA	Mesoderm	Epithelium	0.852941	0.0967742	0.0200501	0.0123441
Mm Hs	APOA1	Epithelial cells	NA	0.032	apolipoprotein A1	protein-coding gene	NA	Mesoderm	Epithelium	0	0	0.0200501	0.0257169
Mm Hs	GPA33	Epithelial cells	A33	0.018	glycoprotein A33	protein-coding gene	NA	Mesoderm	Epithelium	0.647059	0.225806	0.0200501	0.0190948
Mm Hs	ANPEP	Epithelial cells	gp150|CD13|PEPN	0.015	alanyl aminopeptidase, membrane	protein-coding gene	1	Mesoderm	Epithelium	0.176471	0.0967742	0.0200501	0.016716
None	APN	Epithelial cells	NA	0	NA	NA	NA	Mesoderm	Epithelium	NA	NA	0.0200501	NA
Mm Hs	CRYBA1	Epithelial cells	CRYB1	0	crystallin beta A1	protein-coding gene	NA	Mesoderm	Epithelium	0	0	0.0200501	0
Mm Hs	BMI1	Epithelial cells	RNF51|PCGF4	0.009	BMI1 proto-oncogene, polycomb ring finger	protein-coding gene	NA	Mesoderm	Epithelium	0	0	0.0200501	0.00932236
Mm Hs	BRCA1	Epithelial cells	RNF53|PPP1R53|FANCS	0.007	BRCA1, DNA repair associated	protein-coding gene	NA	Mesoderm	Epithelium	0	0	0.019962	0.00122155
Mm Hs	MUC16	Epithelial cells	FLJ14303	0.001	mucin 16, cell surface associated	protein-coding gene	NA	Mesoderm	Epithelium	0	0	0.0199557	0.000964382
Mm Hs	CEACAM5	Epithelial cells	CD66e	0.004	carcinoembryonic antigen related cell adhesion molecule 5	protein-coding gene	NA	Mesoderm	Epithelium	0.882353	0	0.0199493	0.000128584
Mm Hs	CTSE	Epithelial cells	NA	0.009	cathepsin E	protein-coding gene	NA	Mesoderm	Epithelium	0.0588235	0.16129	0.0198738	0.00867944
Mm Hs	SCGB1A1	Epithelial cells	CC10|CCSP|CC16|UGB	0.028	secretoglobin family 1A member 1	protein-coding gene	1	Mesoderm	Epithelium	0.0294118	0	0.0197926	0
None	DESMIN	Epithelial cells	NA	0	NA	NA	NA	Mesoderm	Epithelium	NA	NA	0.0197864	NA
Mm Hs	EXO1	Epithelial cells	HEX1|hExoI	0.005	exonuclease 1	protein-coding gene	NA	Mesoderm	Epithelium	0	0	0.0197864	0.00591488
Mm Hs	FOXA1	Epithelial cells	HNF3A	0.008	forkhead box A1	protein-coding gene	NA	Mesoderm	Epithelium	0	0.0322581	0.0197802	0.00617205
Mm Hs	GABRP	Epithelial cells	NA	0.002	gamma-aminobutyric acid type A receptor pi subunit	protein-coding gene	NA	Mesoderm	Epithelium	0	0	0.0197802	0.00173589
Mm Hs	GGT1	Epithelial cells	D22S672|D22S732|CD224	0.01	gamma-glutamyltransferase 1	protein-coding gene	NA	Mesoderm	Epithelium	0	0	0.0197802	0.0122155
Mm Hs	SFN	Epithelial cells	YWHAS	0.051	stratifin	protein-coding gene	NA	Mesoderm	Epithelium	0.823529	0	0.0197554	0
Mm Hs	KRT13	Epithelial cells	CK13|MGC3781|MGC161462	0.004	keratin 13	protein-coding gene	1	Mesoderm	Epithelium	0	0.0322581	0.0197554	0.00392182
Mm Hs	LTF	Epithelial cells	HLF2	0.016	lactotransferrin	protein-coding gene	NA	Mesoderm	Epithelium	0	0	0.0197554	0.0183876
Mm Hs	SLC46A2	Epithelial cells	Ly110|TSCOT	0.002	solute carrier family 46 member 2	protein-coding gene	NA	Mesoderm	Epithelium	0	0	0.0197539	0
None	MEP1	Epithelial cells	NA	0	NA	NA	NA	Mesoderm	Epithelium	NA	NA	0.0197492	NA
None	MEP7	Epithelial cells	NA	0	NA	NA	NA	Mesoderm	Epithelium	NA	NA	0.0197492	NA
None	NES1	Epithelial cells	NA	0	NA	NA	NA	Mesoderm	Epithelium	NA	NA	0.019743	NA
Mm Hs	KLK10	Epithelial cells	NES1	0.004	kallikrein related peptidase 10	protein-coding gene	NA	Mesoderm	Epithelium	0	0	0.0197368	0.00405041
Mm Hs	P2RX7	Epithelial cells	P2X7|MGC20089	0.004	purinergic receptor P2X 7	protein-coding gene	NA	Mesoderm	Epithelium	0	0	0.0197368	0.00347178
Mm Hs	CDKN2A	Epithelial cells	p16|INK4a|CMM2|ARF|INK4|p16INK4a|p19Arf|p14ARF|CDKN2|MLM	0.025	cyclin dependent kinase inhibitor 2A	protein-coding gene	NA	Mesoderm	Epithelium	0	0	0.0197368	0.0173589
Hs	TP63	Epithelial cells	SHFM4|EEC3|p63|p73L|OFC8|KET|p73H|p53CP|TP73L|TP53L|TP53CP	0.001	tumor protein p63	protein-coding gene	1	Mesoderm	Epithelium	0	0	0.0197368	0
Mm Hs	CDH3	Epithelial cells	CDHP|PCAD	0.006	cadherin 3	protein-coding gene	NA	Mesoderm	Epithelium	0	0	0.0197368	0.00385753
None	PPN1	Epithelial cells	NA	0	NA	NA	NA	Mesoderm	Epithelium	NA	NA	0.0197368	NA
Mm Hs	PSCA	Epithelial cells	NA	0.004	prostate stem cell antigen	protein-coding gene	NA	Mesoderm	Epithelium	0.0588235	0.0645161	0.0197368	0.00154301
Mm Hs	AGER	Epithelial cells	SCARJ1	0.011	advanced glycosylation end-product specific receptor	protein-coding gene	NA	Mesoderm	Epithelium	0	0	0.0197368	0.0135656
Mm Hs	ZFP42	Epithelial cells	REX1|ZNF754	0.006	ZFP42 zinc finger protein	protein-coding gene	NA	Mesoderm	Epithelium	0	0	0.0197368	0
Mm Hs	SPRR1B	Epithelial cells	GADD33|SPRR1	0.002	small proline rich protein 1B	protein-coding gene	NA	Mesoderm	Epithelium	0	0	0.0197368	0
Hs	SI	Epithelial cells	NA	0	sucrase-isomaltase	protein-coding gene	NA	Mesoderm	Epithelium	0	0	0.0197239	0
Mm Hs	TTR	Epithelial cells	HsT2651|CTS|PALB|CTS1	0.055	transthyretin	protein-coding gene	NA	Mesoderm	Epithelium	0	0	0.0197044	0
Mm Hs	TM4SF20	Epithelial cells	FLJ22800|TCCE518	0.019	transmembrane 4 L six family member 20	protein-coding gene	NA	Mesoderm	Epithelium	0	0	0.0196327	0
Mm Hs	TSTD1	Epithelial cells	KAT	0.058	thiosulfate sulfurtransferase like domain containing 1	protein-coding gene	NA	Mesoderm	Epithelium	0.5	0	0.0195831	0
Mm Hs	SYCN	Epithelial cells	SYL|FLJ27441|INSSA1	0.008	syncollin	protein-coding gene	NA	Mesoderm	Epithelium	0	0	0.0195701	0
Mm Hs	HBEGF	Epithelial cells	HEGFL|DTS|DTR	0.051	heparin binding EGF like growth factor	protein-coding gene	NA	Mesoderm	Epithelium	0.117647	0.258065	0.0195638	0.0557413
Mm Hs	PIGR	Epithelial cells	NA	0.031	polymeric immunoglobulin receptor	protein-coding gene	NA	Mesoderm	Epithelium	0.911765	0.290323	0.0195584	0.02861
Mm	PRSS32	Epithelial cells	NA	0.013	protease, serine 32	protein coding gene	NA	Mesoderm	Epithelium	0	0.225806	0.0194846	0.0154301
Mm Hs	MUC13	Epithelial cells	DRCC1	0.03	mucin 13, cell surface associated	protein-coding gene	NA	Mesoderm	Epithelium	0.794118	0.258065	0.0194785	0.0333033
Mm Hs	SELENBP1	Epithelial cells	hSP56|hSBP|LPSB	0.046	selenium binding protein 1	protein-coding gene	NA	Mesoderm	Epithelium	0.647059	0	0.0194662	0
Mm Hs	ELF3	Epithelial cells	ESE-1|ERT|ESX	0.048	E74 like ETS transcription factor 3	protein-coding gene	NA	Mesoderm	Epithelium	0.941176	0.354839	0.0194601	0.0328533
Mm	MUC3	Epithelial cells	NA	0.01	mucin 3, intestinal	protein coding gene	NA	Mesoderm	Epithelium	0	0.193548	0.0194357	0.0121512
Mm	OIT1	Epithelial cells	NA	0.013	oncoprotein induced transcript 1	protein coding gene	NA	Mesoderm	Epithelium	0	0.354839	0.0194357	0.0153015
Mm Hs	TSPAN1	Epithelial cells	TSPAN-1|NET-1	0.028	tetraspanin 1	protein-coding gene	NA	Mesoderm	Epithelium	0.970588	0	0.0194296	0
Mm Hs	GUCA2A	Epithelial cells	STARA|GUCA2	0.015	guanylate cyclase activator 2A	protein-coding gene	NA	Mesoderm	Epithelium	0.823529	0.225806	0.0194236	0.0149801
Mm Hs	PHGR1	Epithelial cells	NA	0.031	proline, histidine and glycine rich 1	protein-coding gene	NA	Mesoderm	Epithelium	0.911765	0.290323	0.0194236	0.02816
Mm Hs	LYPD8	Epithelial cells	NA	0.024	LY6/PLAUR domain containing 8	protein-coding gene	NA	Mesoderm	Epithelium	0.294118	0.290323	0.0194236	0.0270027
Mm Hs	LGALS4	Epithelial cells	GAL4	0.032	galectin 4	protein-coding gene	NA	Mesoderm	Epithelium	0.882353	0.290323	0.0194236	0.0302173
Mm Hs	GATA2	Epithelial cells	NFE1B	0.02	GATA binding protein 2	protein-coding gene	NA	Mesoderm	Epithelium	0.0294118	0.225806	0.0194236	0.0214093
Mm Hs	SEC23B	Epithelial cells	CDA-II|CDAII|HEMPAS|CDAN2	0.02	Sec23 homolog B, coat complex II component	protein-coding gene	NA	Mesoderm	Epithelium	0	0	0.0194236	0
Mm Hs	TSPAN8	Epithelial cells	CO-029|TM4SF3	0.047	tetraspanin 8	protein-coding gene	NA	Mesoderm	Epithelium	0.941176	0	0.0194236	0
Mm Hs	DLX5	Epithelial cells	NA	0.019	distal-less homeobox 5	protein-coding gene	NA	Mesoderm	Epithelium	0	0.0967742	0.0194236	0.0223094
Mm Hs	DGAT2	Epithelial cells	NA	0.023	diacylglycerol O-acyltransferase 2	protein-coding gene	NA	Mesoderm	Epithelium	0	0.0967742	0.0194236	0.0240453
Mm Hs	ITPR2	Epithelial cells	IP3R2|CFAP48	0.016	inositol 1,4,5-trisphosphate receptor type 2	protein-coding gene	NA	Mesoderm	Epithelium	0	0.258065	0.0194236	0.0174232
Mm Hs	THRSP	Epithelial cells	SPOT14|Lpgp|THRP|LPGP1	0.019	thyroid hormone responsive	protein-coding gene	NA	Mesoderm	Epithelium	0	0	0.0194236	0
Mm Hs	PLA2G4A	Epithelial cells	cPLA2-alpha|PLA2G4	0.007	phospholipase A2 group IVA	protein-coding gene	NA	Mesoderm	Epithelium	0	0.16129	0.0193283	0.0081651
Mm Hs	SLC25A48	Epithelial cells	FLJ44862|HDMCP	0.001	solute carrier family 25 member 48	protein-coding gene	NA	Mesoderm	Epithelium	0	0	0.019316	0
Mm Hs	PGR	Epithelial cells	NR3C3	0.003	progesterone receptor	protein-coding gene	NA	Mesoderm	Epithelium	0	0.193548	0.0192493	0.00154301
Mm	ZFP322A	Epithelial cells	NA	0.009	zinc finger protein 322A	protein coding gene	NA	Mesoderm	Epithelium	NA	NA	0.019249	NA
Mm Hs	FERMT1	Epithelial cells	FLJ20116|URP1|KIND1|UNC112A|C20orf42	0.019	fermitin family member 1	protein-coding gene	NA	Mesoderm	Epithelium	0.0588235	0.322581	0.0192429	0.0192234
Mm	ZFP704	Epithelial cells	NA	0.021	zinc finger protein 704	protein coding gene	NA	Mesoderm	Epithelium	NA	NA	0.0192368	NA
Mm Hs	EHF	Epithelial cells	ESE3|ESEJ	0.024	ETS homologous factor	protein-coding gene	NA	Mesoderm	Epithelium	0.176471	0.354839	0.0191884	0.0186447
Mm Hs	PLEKHS1	Epithelial cells	FLJ23537|bA211N11.2|C10orf81	0.001	pleckstrin homology domain containing S1	protein-coding gene	NA	Mesoderm	Epithelium	0	0.193548	0.0191884	0.000385753
Mm Hs	CDKL1	Epithelial cells	KKIALRE	0.002	cyclin dependent kinase like 1	protein-coding gene	NA	Mesoderm	Epithelium	0	0.16129	0.0191824	0.00199306
Mm Hs	MECOM	Epithelial cells	MDS1-EVI1|PRDM3|KMT8E|MDS1|EVI1	0.011	MDS1 and EVI1 complex locus	protein-coding gene	NA	Mesoderm	Epithelium	0	0.290323	0.0191523	0.00887232
Mm Hs	MSX1	Epithelial cells	HYD1|OFC5|HOX7	0.015	msh homeobox 1	protein-coding gene	NA	Mesoderm	Epithelium	0	0.258065	0.0191283	0.0127298
Mm Hs	RNF128	Epithelial cells	FLJ23516|GRAIL	0.024	ring finger protein 128, E3 ubiquitin protein ligase	protein-coding gene	NA	Mesoderm	Epithelium	0	0	0.0191283	0
Mm Hs	ANLN	Epithelial cells	ANILLIN|Scraps|scra	0.023	anillin actin binding protein	protein-coding gene	NA	Mesoderm	Epithelium	0	0.16129	0.0191223	0.0228237
None	CASC5	Epithelial cells	NA	0.034	NA	NA	NA	Mesoderm	Epithelium	0	0.225806	0.0191223	0.0423685
Mm Hs	CKAP2	Epithelial cells	LB1|FLJ10749|se20-10|TMAP	0.033	cytoskeleton associated protein 2	protein-coding gene	NA	Mesoderm	Epithelium	0	0.225806	0.0191211	0.0216022
Mm Hs	HMMR	Epithelial cells	RHAMM|CD168	0.046	hyaluronan mediated motility receptor	protein-coding gene	NA	Mesoderm	Epithelium	0	0.290323	0.0191103	0.0459046
Mm Hs	KIF15	Epithelial cells	HKLP2|NY-BR-62|KNSL7	0.022	kinesin family member 15	protein-coding gene	NA	Mesoderm	Epithelium	0	0.322581	0.0191103	0.022888
Mm Hs	CKAP2L	Epithelial cells	FLJ40629|radmis	0.019	cytoskeleton associated protein 2 like	protein-coding gene	NA	Mesoderm	Epithelium	0	0.354839	0.0191103	0.0201234
Mm Hs	KIF20B	Epithelial cells	MPP1|KRMP1|MPHOSPH1	0.043	kinesin family member 20B	protein-coding gene	NA	Mesoderm	Epithelium	0	0.354839	0.0191103	0.0331105
Mm Hs	HIRIP3	Epithelial cells	NA	0.035	HIRA interacting protein 3	protein-coding gene	NA	Mesoderm	Epithelium	0	0.322581	0.0191103	0.0352964
Mm Hs	INCENP	Epithelial cells	FLJ31633	0.047	inner centromere protein	protein-coding gene	NA	Mesoderm	Epithelium	0	0.387097	0.0191103	0.0576701
Mm Hs	KIF23	Epithelial cells	MKLP1|MKLP-1|KNSL5	0.032	kinesin family member 23	protein-coding gene	NA	Mesoderm	Epithelium	0	0.419355	0.0191103	0.0344606
Mm Hs	PRC1	Epithelial cells	ASE1	0.043	protein regulator of cytokinesis 1	protein-coding gene	NA	Mesoderm	Epithelium	0	0.387097	0.0191103	0.0376109
Mm Hs	ECT2	Epithelial cells	ARHGEF31	0.015	epithelial cell transforming 2	protein-coding gene	NA	Mesoderm	Epithelium	0	0.0645161	0.0191103	0.0147872
Mm Hs	CXCL10	Epithelial cells	IFI10|IP-10|crg-2|mob-1|C7|gIP-10|INP10|SCYB10	0.009	C-X-C motif chemokine ligand 10	protein-coding gene	NA	Mesoderm	Epithelium	0	0	0.0191103	0.00893661
Hs	CXCL8	Epithelial cells	SCYB8|LUCT|LECT|MDNCF|TSG-1|IL-8|NAP-1|3-10C|MONAP|AMCF-I|LYNAP|NAF|b-ENAP|GCP-1|K60|GCP1|IL8	0.02	C-X-C motif chemokine ligand 8	protein-coding gene	NA	Mesoderm	Epithelium	0.0588235	0	0.0191103	0
Mm Hs	CCL20	Epithelial cells	LARC|MIP-3a|exodus-1|ST38|CKb4|SCYA20	0.005	C-C motif chemokine ligand 20	protein-coding gene	NA	Mesoderm	Epithelium	0.147059	0	0.0191103	0.00090009
Mm Hs	CXCL17	Epithelial cells	Dcip1|UNQ473|VCC1	0.007	C-X-C motif chemokine ligand 17	protein-coding gene	NA	Mesoderm	Epithelium	0.0294118	0	0.0191103	0.00366465
Mm Hs	PRG4	Epithelial cells	JCAP|SZP|HAPO|bG174L6.2|FLJ32635|CACP	0.004	proteoglycan 4	protein-coding gene	NA	Mesoderm	Epithelium	0	0.0322581	0.0191103	0.00437187
Mm Hs	ALOX15	Epithelial cells	15-LOX-1	0.002	arachidonate 15-lipoxygenase	protein-coding gene	NA	Mesoderm	Epithelium	0	0	0.0191103	0.00180018
Mm Hs	F5	Epithelial cells	NA	0.003	coagulation factor V	protein-coding gene	NA	Mesoderm	Epithelium	0	0	0.0191103	0.00282885
Mm Hs	EMILIN2	Epithelial cells	FLJ33200|FOAP-10	0.017	elastin microfibril interfacer 2	protein-coding gene	NA	Mesoderm	Epithelium	0	0	0.0191103	0.0163302
Mm	SAA3	Epithelial cells	NA	0.006	serum amyloid A 3	protein coding gene	NA	Mesoderm	Epithelium	NA	NA	0.0191103	NA
Mm	SPRR2A1	Epithelial cells	NA	0.007	small proline-rich protein 2A1	protein coding gene	NA	Mesoderm	Epithelium	NA	NA	0.0191103	NA
Mm Hs	SPTSSB	Epithelial cells	ADMP|ssSPTb|C3orf57	0.005	serine palmitoyltransferase small subunit B	protein-coding gene	NA	Mesoderm	Epithelium	0	0	0.0190664	0
Mm Hs	FMO5	Epithelial cells	NA	0.005	flavin containing monooxygenase 5	protein-coding gene	NA	Mesoderm	Epithelium	0	0.16129	0.0190476	0.00597917
Mm Hs	IVL	Epithelial cells	NA	0.001	involucrin	protein-coding gene	NA	Mesoderm	Epithelium	0	0.16129	0.0190114	0.00135013
Mm Hs	VSIG2	Epithelial cells	CTXL|CTH	0.008	V-set and immunoglobulin domain containing 2	protein-coding gene	NA	Mesoderm	Epithelium	0.617647	0	0.0189994	0
Mm Hs	AQP3	Epithelial cells	GIL	0.025	aquaporin 3 (Gill blood group)	protein-coding gene	NA	Mesoderm	Epithelium	0.0588235	0.129032	0.0189813	0.0156873
Mm Hs	PAQR5	Epithelial cells	FLJ20190|MPRG	0.013	progestin and adipoQ receptor family member 5	protein-coding gene	NA	Mesoderm	Epithelium	0	0.129032	0.0189215	0.0157516
Mm Hs	EPCAM	Epithelial cells	Ly74|TROP1|GA733-2|EGP34|EGP40|EGP-2|KSA|CD326|Ep-CAM|HEA125|KS1/4|MK-1|MH99|MOC31|323/A3|17-1A|TACST-1|CO-17A|M4S1|MIC18|TACSTD1	0.117	epithelial cell adhesion molecule	protein-coding gene	1	Mesoderm	Epithelium	0.911765	0.645161	0.0188739	0.103125
Mm Hs	CLDN1	Epithelial cells	SEMP1|ILVASC	0.01	claudin 1	protein-coding gene	1	Mesoderm	Epithelium	0.0294118	0	0.0188561	0.00565771
Mm Hs	OCLN	Epithelial cells	PPP1R115	0.013	occludin	protein-coding gene	1	Mesoderm	Epithelium	0	0.0322581	0.0188442	0.0160087
Mm Hs	MUC5AC	Epithelial cells	NA	0	mucin 5AC, oligomeric mucus/gel-forming	protein-coding gene	NA	Mesoderm	Epithelium	0	0	0.0188383	0.000578629

## Sheet: Endothelial cells
species	official gene symbol	cell type	nicknames	ubiquitousness index	product description	gene type	canonical marker	germ layer	organ	sensitivity_human	sensitivity_mouse	specificity_human	specificity_mouse
Mm Hs	PECAM1	Endothelial cells	CD31	0.051	platelet and endothelial cell adhesion molecule 1	protein-coding gene	1	Mesoderm	Vasculature	NA	0.910156	0.035401	0.00911116
Mm Hs	ICAM1	Endothelial cells	CD54	0.009	intercellular adhesion molecule 1	protein-coding gene	1	Mesoderm	Vasculature	NA	0.0768229	0.035401	0.00654653
Mm Hs	ITGB3	Endothelial cells	CD61|GPIIIa|GP3A	0.001	integrin subunit beta 3	protein-coding gene	1	Mesoderm	Vasculature	NA	0	0.035401	0.00128231
Mm Hs	SELE	Endothelial cells	ESEL|CD62E|ELAM1|ELAM	0.001	selectin E	protein-coding gene	1	Mesoderm	Vasculature	NA	0	0.035401	0
Mm Hs	VCAM1	Endothelial cells	CD106	0.041	vascular cell adhesion molecule 1	protein-coding gene	1	Mesoderm	Vasculature	1	0	0.035401	0
Mm Hs	MCAM	Endothelial cells	MUC18|CD146	0.031	melanoma cell adhesion molecule	protein-coding gene	1	Mesoderm	Vasculature	0.971154	0.184896	0.035401	0.0258487
Mm Hs	PROCR	Endothelial cells	EPCR|CCD41|CD201	0.016	protein C receptor	protein-coding gene	1	Mesoderm	Vasculature	0.971154	0.0638021	0.035401	0.0101235
Mm Hs	TEK	Endothelial cells	TIE2|TIE-2|VMCM1|CD202b|VMCM	0.02	TEK receptor tyrosine kinase	protein-coding gene	1	Mesoderm	Vasculature	0.961538	0	0.0353759	0
Mm Hs	FLT4	Endothelial cells	VEGFR3	0.007	fms related tyrosine kinase 4	protein-coding gene	1	Mesoderm	Vasculature	0.923077	0.154948	0.0353312	0.00033745
Mm Hs	APLN	Endothelial cells	apelin|XNPEP2	0.015	apelin	protein-coding gene	1	Mesoderm	Vasculature	0.913462	0.207031	0.0352903	0.00593912
Mm Hs	VWF	Endothelial cells	F8VWF	0.016	von Willebrand factor	protein-coding gene	1	Mesoderm	Vasculature	0.913462	0	0.0352201	0
Mm Hs	NOS3	Endothelial cells	ECNOS|eNOS	0.003	nitric oxide synthase 3	protein-coding gene	1	Mesoderm	Vasculature	0.884615	0.0377604	0.0351742	0.00060741
Mm Hs	THBD	Endothelial cells	CD141	0.022	thrombomodulin	protein-coding gene	1	Mesoderm	Vasculature	0.855769	0	0.0351711	0
Mm Hs	PLVAP	Endothelial cells	gp68|PV-1|PV1|FELS	0.026	plasmalemma vesicle associated protein	protein-coding gene	1	Mesoderm	Vasculature	0.846154	0.338542	0.0351648	0.0121482
Mm Hs	ACKR1	Endothelial cells	CCBP1|GPD|Dfy|CD234|FY|DARC	0.008	atypical chemokine receptor 1 (Duffy blood group)	protein-coding gene	1	Mesoderm	Vasculature	0.807692	0.0729167	0.0351538	0.0040494
Mm Hs	SLCO1C1	Endothelial cells	OATP-F|OATP1C1|OATP1|SLC21A14	0.032	solute carrier organic anion transporter family member 1C1	protein-coding gene	1	Mesoderm	Vasculature	0.807692	0	0.0350877	0
Mm Hs	TMEM100	Endothelial cells	FLJ10970|FLJ37856	0.021	transmembrane protein 100	protein-coding gene	1	Mesoderm	Vasculature	0.798077	0	0.0350877	0
Mm Hs	ADGRF5	Endothelial cells	DKFZp564O1923|KIAA0758|GPR116	0.047	adhesion G protein-coupled receptor F5	protein-coding gene	1	Mesoderm	Vasculature	0.798077	0.873698	0.0350877	0.0121482
Mm	ABCB1A	Endothelial cells	NA	0.023	ATP-binding cassette, sub-family B (MDR/TAP), member 1A	protein coding gene	1	Mesoderm	Vasculature	0.778846	0.5	0.0350877	0.00465681
Mm Hs	ABCG2	Endothelial cells	EST157481|MXR|BCRP|ABCP|CD338	0.038	ATP binding cassette subfamily G member 2 (Junior blood group)	protein-coding gene	1	Mesoderm	Vasculature	0.769231	0.598958	0.0350536	0.0180873
Mm Hs	PODXL	Endothelial cells	PCLP|Gp200|PC	0.04	podocalyxin like	protein-coding gene	1	Mesoderm	Vasculature	0.769231	0.542969	0.0350459	0.0137005
Mm Hs	NOSTRIN	Endothelial cells	MGC20702	0.025	nitric oxide synthase trafficking	protein-coding gene	1	Mesoderm	Vasculature	0.759615	0.43099	0.035043	0.00512924
Mm Hs	MFSD2A	Endothelial cells	FLJ14490|MFSD2	0.02	major facilitator superfamily domain containing 2A	protein-coding gene	1	Mesoderm	Vasculature	0.75	0.294271	0.0350047	0.0095161
Mm Hs	ACVRL1	Endothelial cells	HHT2|HHT|ACVRLK1|ORW2	0.03	activin A receptor like type 1	protein-coding gene	1	Mesoderm	Vasculature	0.75	0.53125	0.0349057	0.00823379
Mm Hs	AQP1	Endothelial cells	CHIP28|CO	0.037	aquaporin 1 (Colton blood group)	protein-coding gene	1	Mesoderm	Vasculature	0.740385	0.304688	0.0348399	0.0288857
Mm Hs	MYLK	Endothelial cells	smMLCK|MYLK1|MLCK1	0.047	myosin light chain kinase	protein-coding gene	1	Mesoderm	Vasculature	0.740385	0.0872396	0.0348322	0.0446784
Mm Hs	RASIP1	Endothelial cells	FLJ20401|RAIN	0.026	Ras interacting protein 1	protein-coding gene	1	Mesoderm	Vasculature	0.730769	0	0.0347962	0
Mm Hs	FLI1	Endothelial cells	SIC-1	0.036	Fli-1 proto-oncogene, ETS transcription factor	protein-coding gene	1	Mesoderm	Vasculature	0.711538	0.410156	0.0347962	0.0246339
Mm Hs	TIE1	Endothelial cells	JTK14|TIE	0.025	tyrosine kinase with immunoglobulin like and EGF like domains 1	protein-coding gene	1	Mesoderm	Vasculature	0.653846	0	0.0347744	0
Mm Hs	APLNR	Endothelial cells	FLJ90771|APJ|APJR|AGTRL1	0.015	apelin receptor	protein-coding gene	1	Mesoderm	Vasculature	0.644231	0.295573	0.0347003	0.00047243
Mm Hs	NRP2	Endothelial cells	VEGF165R2	0.04	neuropilin 2	protein-coding gene	1	Mesoderm	Vasculature	0.644231	0.173177	0.0346376	0.0345549
Mm Hs	ADAMTS1	Endothelial cells	C3-C5|METH1|KIAA1346	0.053	ADAM metallopeptidase with thrombospondin type 1 motif 1	protein-coding gene	1	Mesoderm	Vasculature	0.634615	0.35026	0.0345912	0.0390767
Mm Hs	RPRM	Endothelial cells	FLJ90327|REPRIMO	0.039	reprimo, TP53 dependent G2 arrest mediator homolog	protein-coding gene	1	Mesoderm	Vasculature	0.615385	0	0.0345586	0
Mm Hs	FABP4	Endothelial cells	A-FABP|aP2	0.028	fatty acid binding protein 4	protein-coding gene	1	Mesoderm	Vasculature	0.605769	0.273438	0.0345477	0.0207869
Mm Hs	GPIHBP1	Endothelial cells	LOC338328|GPI-HBP1	0.017	glycosylphosphatidylinositol anchored high density lipoprotein binding protein 1	protein-coding gene	1	Mesoderm	Vasculature	0.596154	0.334635	0.0345261	0.00330701
Mm Hs	FHL2	Endothelial cells	SLIM3|DRAL	0.043	four and a half LIM domains 2	protein-coding gene	1	Mesoderm	Vasculature	0.576923	0.00260417	0.0345044	0.0299656
Mm Hs	LOX	Endothelial cells	NA	0.017	lysyl oxidase	protein-coding gene	1	Mesoderm	Vasculature	0.567308	0.00260417	0.0344612	0.0176149
Mm Hs	KLK1	Endothelial cells	Klk6	0.013	kallikrein 1	protein-coding gene	1	Mesoderm	Vasculature	0.557692	0	0.0344612	0.0149153
Mm Hs	ADORA2A	Endothelial cells	RDC8|ADORA2	0.01	adenosine A2a receptor	protein-coding gene	NA	Mesoderm	Vasculature	0.538462	0.197917	0.0344612	0.00296956
Mm Hs	ARAP3	Endothelial cells	FLJ21065|DRAG1|CENTD3	0.009	ArfGAP with RhoGAP domain, ankyrin repeat and PH domain 3	protein-coding gene	NA	Mesoderm	Vasculature	0.528846	0.214844	0.0344612	0.00026996
Mm Hs	ARHGEF15	Endothelial cells	KIAA0915|Vsm-RhoGEF|ARGEF15|FLJ13791|MGC44868	0.01	Rho guanine nucleotide exchange factor 15	protein-coding gene	1	Mesoderm	Vasculature	0.471154	0.166667	0.0344257	0.00465681
Mm Hs	CARD10	Endothelial cells	CARMA3|BIMP1	0.002	caspase recruitment domain family member 10	protein-coding gene	1	Mesoderm	Vasculature	0.461538	0.00651042	0.0344044	0.00175474
Mm Hs	CLEC14A	Endothelial cells	C14orf27	0.024	C-type lectin domain containing 14A	protein-coding gene	1	Mesoderm	Vasculature	0.451923	0.445312	0.0343849	0.00188972
Mm Hs	DLL4	Endothelial cells	NA	0.007	delta like canonical Notch ligand 4	protein-coding gene	1	Mesoderm	Vasculature	0.423077	0.144531	0.0343523	0.0006749
Mm Hs	ESM1	Endothelial cells	NA	0.006	endothelial cell specific molecule 1	protein-coding gene	1	Mesoderm	Vasculature	0.423077	0.0299479	0.0343169	0.00357697
Mm	EXOC3L	Endothelial cells	NA	0	exocyst complex component 3-like	protein coding gene	1	Mesoderm	Vasculature	0.413462	0	0.0342767	0
Mm Hs	GIMAP5	Endothelial cells	HIMAP3|IAN5|IAN4L1	0.016	GTPase, IMAP family member 5	protein-coding gene	1	Mesoderm	Vasculature	0.394231	0.164062	0.0342229	0.0122832
Mm Hs	GJA4	Endothelial cells	CX37	0.02	gap junction protein alpha 4	protein-coding gene	NA	Mesoderm	Vasculature	0.384615	0.09375	0.0341693	0.0180873
Mm Hs	MMRN2	Endothelial cells	EndoGlyx-1|FLJ13465|EMILIN3	0.022	multimerin 2	protein-coding gene	1	Mesoderm	Vasculature	0.365385	0.497396	0.034134	0.00182223
Mm Hs	NOTCH4	Endothelial cells	NA	0.003	notch 4	protein-coding gene	1	Mesoderm	Vasculature	0.346154	0.0664062	0.0340873	0.00040494
Mm Hs	NPR1	Endothelial cells	GUCY2A|ANPa|ANPRA|NPRA	0.009	natriuretic peptide receptor 1	protein-coding gene	1	Mesoderm	Vasculature	0.346154	0.110677	0.0340798	0.0060741
Mm Hs	PRKCH	Endothelial cells	PKC-L|PKCL|PRKCL	0.012	protein kinase C eta	protein-coding gene	1	Mesoderm	Vasculature	0.346154	0.117188	0.0339089	0.00519673
Mm Hs	RASGRP3	Endothelial cells	KIAA0846|GRP3|CalDAG-GEFIII	0.025	RAS guanyl releasing protein 3	protein-coding gene	1	Mesoderm	Vasculature	0.336538	0	0.0338983	0
Mm Hs	ROBO4	Endothelial cells	FLJ20798|MRB|ECSM4	0.013	roundabout guidance receptor 4	protein-coding gene	1	Mesoderm	Vasculature	0.336538	0	0.033877	0
Mm Hs	SCARF1	Endothelial cells	SREC|KIAA0149|SREC1	0.004	scavenger receptor class F member 1	protein-coding gene	1	Mesoderm	Vasculature	0.326923	0	0.0338658	0
Mm Hs	SOX18	Endothelial cells	NA	0.012	SRY-box 18	protein-coding gene	1	Mesoderm	Vasculature	0.326923	0	0.0338593	0
Mm Hs	SOX7	Endothelial cells	NA	0.011	SRY-box 7	protein-coding gene	1	Mesoderm	Vasculature	0.307692	0	0.0338452	0
Mm Hs	SPNS2	Endothelial cells	NA	0.002	sphingolipid transporter 2	protein-coding gene	1	Mesoderm	Vasculature	0.278846	0	0.0338346	0
Mm Hs	THSD1	Endothelial cells	TMTSP	0.008	thrombospondin type 1 domain containing 1	protein-coding gene	1	Mesoderm	Vasculature	0.269231	0	0.0338346	0
Mm Hs	APOLD1	Endothelial cells	FLJ25138|DKFZP434F0318	0.03	apolipoprotein L domain containing 1	protein-coding gene	1	Mesoderm	Vasculature	0.269231	0.509115	0.0336862	0.0117433
Mm Hs	EMP1	Endothelial cells	TMP|CL-20	0.076	epithelial membrane protein 1	protein-coding gene	1	Mesoderm	Vasculature	0.269231	0.259115	0.0336849	0.0591213
Mm Hs	CD36	Endothelial cells	SCARB3|GPIV|GP4|GP3B	0.042	CD36 molecule	protein-coding gene	1	Mesoderm	Vasculature	0.269231	0.28776	0.0336584	0.0315179
Mm Hs	RNASE1	Endothelial cells	RAC1|RNS1	0.022	ribonuclease A family member 1, pancreatic	protein-coding gene	1	Mesoderm	Vasculature	0.259615	0	0.0336478	0
Mm Hs	CTGF	Endothelial cells	IGFBP8|CCN2	0.028	connective tissue growth factor	protein-coding gene	1	Mesoderm	Vasculature	0.259615	0.00130208	0.033595	0.0130256
Mm Hs	HYAL2	Endothelial cells	LuCa-2|LUCA2	0.031	hyaluronoglucosaminidase 2	protein-coding gene	1	Mesoderm	Vasculature	0.259615	0.153646	0.0335463	0.0143754
Mm Hs	CLEC4G	Endothelial cells	UNQ431|LSECtin	0.001	C-type lectin domain family 4 member G	protein-coding gene	1	Mesoderm	Vasculature	0.259615	0.0130208	0.0335443	0.00026996
Mm Hs	GPR182	Endothelial cells	hrhAMR|G10D|AM-R|ADMR	0.005	G protein-coupled receptor 182	protein-coding gene	1	Mesoderm	Vasculature	0.25	0.0950521	0.0335213	0.00040494
Mm Hs	F8	Endothelial cells	FVIII|DXS1253E|HEMA|F8C	0.003	coagulation factor VIII	protein-coding gene	1	Mesoderm	Vasculature	0.25	0.046875	0.0335213	0.00020247
Mm Hs	RBP7	Endothelial cells	CRBPIV	0.009	retinol binding protein 7	protein-coding gene	1	Mesoderm	Vasculature	0.240385	0	0.0335213	0
Mm Hs	CALCRL	Endothelial cells	CGRPR|CRLR	0.017	calcitonin receptor like receptor	protein-coding gene	1	Mesoderm	Vasculature	0.240385	0.24349	0.0335213	0.00425187
Mm Hs	FOXF1	Endothelial cells	FREAC1|FKHL5	0.008	forkhead box F1	protein-coding gene	1	Mesoderm	Vasculature	0.240385	0.09375	0.0333333	0.00371195
Mm Hs	CASZ1	Endothelial cells	FLJ20321|ZNF693|castor|cst|SRG	0.016	castor zinc finger 1	protein-coding gene	1	Mesoderm	Vasculature	0.221154	0.0403646	0.0333019	0.0193022
Mm Hs	AQP7	Endothelial cells	AQP9|AQPap|AQP7L	0.005	aquaporin 7	protein-coding gene	1	Mesoderm	Vasculature	0.211538	0.0325521	0.0332706	0.00330701
Mm Hs	TCF15	Endothelial cells	EC2|PARAXIS|bHLHa40	0.006	transcription factor 15	protein-coding gene	1	Mesoderm	Vasculature	0.201923	0	0.0332393	0
Mm Hs	CD300LG	Endothelial cells	Trem4|CLM9	0.008	CD300 molecule like family member g	protein-coding gene	1	Mesoderm	Vasculature	0.201923	0.174479	0.0332184	0.000944861
Mm Hs	BTNL9	Endothelial cells	FLJ32535|BTN8	0.004	butyrophilin like 9	protein-coding gene	1	Mesoderm	Vasculature	0.201923	0.0729167	0.033208	0.00026996
Mm Hs	MEOX2	Endothelial cells	GAX	0.004	mesenchyme homeobox 2	protein-coding gene	1	Mesoderm	Vasculature	0.182692	0.0325521	0.033208	0.00256462
Mm Hs	ERG	Endothelial cells	erg-3	0.01	ERG, ETS transcription factor	protein-coding gene	1	Mesoderm	Vasculature	0.173077	0.1875	0.033208	0.00215968
Mm Hs	HEXIM1	Endothelial cells	CLP-1|MAQ1	0.019	hexamethylene bisacetamide inducible 1	protein-coding gene	1	Mesoderm	Vasculature	0.173077	0.0455729	0.0330917	0.0162651
Mm Hs	GLYCAM1	Endothelial cells	NA	0.004	glycosylation dependent cell adhesion molecule 1 (pseudogene)	pseudogene	1	Mesoderm	Vasculature	0.163462	0.0286458	0.033034	0.00391442
Mm Hs	CD55	Endothelial cells	TC|CROM|DAF	0.037	CD55 molecule (Cromer blood group)	protein-coding gene	1	Mesoderm	Vasculature	0.144231	0.0351562	0.0330189	0.0188972
Mm Hs	MMRN1	Endothelial cells	ECM|EMILIN4|GPIa*|MMRN	0.005	multimerin 1	protein-coding gene	1	Mesoderm	Vasculature	0.134615	0.0703125	0.0330044	0.00047243
Mm Hs	C7	Endothelial cells	NA	0.003	complement C7	protein-coding gene	1	Mesoderm	Vasculature	0.134615	0	0.0329877	0.0013498
Mm Hs	RAMP3	Endothelial cells	NA	0.014	receptor activity modifying protein 3	protein-coding gene	1	Mesoderm	Vasculature	0.134615	0	0.0329567	0
Mm Hs	VEGFC	Endothelial cells	NA	0.005	vascular endothelial growth factor C	protein-coding gene	1	Mesoderm	Vasculature	0.125	0	0.0329322	0
Mm Hs	GJA5	Endothelial cells	CX40	0.002	gap junction protein alpha 5	protein-coding gene	1	Mesoderm	Vasculature	0.125	0.00390625	0.0329322	0.00155227
Mm Hs	HEY1	Endothelial cells	HESR-1|CHF2|HESR1|HRT-1|CHF-2|HERP2|bHLHb31	0.01	hes related family bHLH transcription factor with YRPW motif 1	protein-coding gene	1	Mesoderm	Vasculature	0.115385	0.0390625	0.0328947	0.00620908
Mm Hs	RND1	Endothelial cells	Rho6|ARHS|RHOS	0.007	Rho family GTPase 1	protein-coding gene	1	Mesoderm	Vasculature	0.115385	0	0.0328947	0
Mm Hs	BDP1	Endothelial cells	TFIIIB150|TFC5|KIAA1689|HSA238520|KIAA1241|TFNR|TAF3B1	0.037	B double prime 1, subunit of RNA polymerase III transcription initiation factor IIIB	protein-coding gene	1	Mesoderm	Vasculature	0.115385	0.0208333	0.0328947	0.0172775
Mm Hs	CD46	Endothelial cells	TRA2.10|MGC26544|MIC10	0.014	CD46 molecule	protein-coding gene	1	Mesoderm	Vasculature	0.115385	0	0.0328947	0.000944861
Mm Hs	MEOX1	Endothelial cells	NA	0.005	mesenchyme homeobox 1	protein-coding gene	1	Mesoderm	Vasculature	0.105769	0.0924479	0.0328749	0.0020247
Mm Hs	CCL19	Endothelial cells	ELC|MIP-3b|exodus-3|CKb11|SCYA19	0.002	C-C motif chemokine ligand 19	protein-coding gene	1	Mesoderm	Vasculature	0.105769	0.0104167	0.0327238	0.0020247
Mm	CLCA3A1	Endothelial cells	NA	0.003	chloride channel accessory 3A1	protein coding gene	1	Mesoderm	Vasculature	0.105769	0.0559896	0.0326736	0.00060741
Mm Hs	MADCAM1	Endothelial cells	MACAM1	0.001	mucosal vascular addressin cell adhesion molecule 1	protein-coding gene	1	Mesoderm	Vasculature	0.0961538	0.0247396	0.0326642	0.00026996
Mm Hs	CYP1B1	Endothelial cells	CP1B|GLC3A	0.016	cytochrome P450 family 1 subfamily B member 1	protein-coding gene	1	Mesoderm	Vasculature	0.0961538	0.00911458	0.0326019	0.00897618
Mm Hs	IRX3	Endothelial cells	IRX-1	0.015	iroquois homeobox 3	protein-coding gene	1	Mesoderm	Vasculature	0.0961538	0.0195312	0.0326019	0.0155227
Mm Hs	BIRC2	Endothelial cells	cIAP1|hiap-2|MIHB|RNF48|c-IAP1|API1	0.015	baculoviral IAP repeat containing 2	protein-coding gene	1	Mesoderm	Vasculature	0.0961538	0.0078125	0.0325879	0.0111359
Mm Hs	LYVE1	Endothelial cells	LYVE-1|XLKD1	0.012	lymphatic vessel endothelial hyaluronan receptor 1	protein-coding gene	1	Mesoderm	Vasculature	0.0865385	0.128906	0.0325815	0.00762638
Mm Hs	SEMA3D	Endothelial cells	coll-2|Sema-Z2	0.005	semaphorin 3D	protein-coding gene	1	Mesoderm	Vasculature	0.0865385	0	0.0325815	0
Mm	SLCO1A4	Endothelial cells	NA	0.014	solute carrier organic anion transporter family, member 1a4	protein coding gene	1	Mesoderm	Vasculature	0.0769231	NA	0.0325815	NA
Mm Hs	EMCN	Endothelial cells	MUC14	0.043	endomucin	protein-coding gene	1	Mesoderm	Vasculature	0.0769231	0.742188	0.0325815	0.0116083
Mm Hs	WFDC1	Endothelial cells	PS20	0.024	WAP four-disulfide core domain 1	protein-coding gene	1	Mesoderm	Vasculature	0.0769231	0	0.0323296	0
Mm Hs	ADGRL4	Endothelial cells	ETL|ELTD1	0.042	adhesion G protein-coupled receptor L4	protein-coding gene	1	Mesoderm	Vasculature	0.0769231	0.75	0.0323289	0.00796383
Mm Hs	VWA1	Endothelial cells	FLJ22215|VWA-1|WARP	0.034	von Willebrand factor A domain containing 1	protein-coding gene	1	Mesoderm	Vasculature	0.0673077	0	0.0322985	0
Mm Hs	ECE1	Endothelial cells	ECE	0.062	endothelin converting enzyme 1	protein-coding gene	1	Mesoderm	Vasculature	0.0673077	0.740885	0.0322884	0.0372545
Mm Hs	PTPRB	Endothelial cells	PTPB	0.041	protein tyrosine phosphatase, receptor type B	protein-coding gene	1	Mesoderm	Vasculature	0.0673077	0.872396	0.0322682	0.00526422
Mm Hs	CLDN5	Endothelial cells	CPETRL1|AWAL|TMVCF	0.054	claudin 5	protein-coding gene	1	Mesoderm	Vasculature	0.0673077	0.880208	0.0322682	0.0128231
None	SDPR	Endothelial cells	NA	0.044	NA	NA	1	Mesoderm	Vasculature	0.0576923	NA	0.0322682	NA
Mm	CAR4	Endothelial cells	NA	0.032	carbonic anhydrase 4	protein coding gene	1	Mesoderm	Vasculature	0.0576923	0.389323	0.0322682	0.0217993
Mm Hs	TBX1	Endothelial cells	VCF	0.003	T-box 1	protein-coding gene	1	Mesoderm	Vasculature	0.0576923	0	0.0322682	0
Mm Hs	SEMA7A	Endothelial cells	H-Sema-L|CD108|SEMAL	0.006	semaphorin 7A (John Milton Hagen blood group)	protein-coding gene	1	Mesoderm	Vasculature	0.0576923	0	0.0322682	0
Mm Hs	FOXF2	Endothelial cells	FREAC2|FKHL6	0.016	forkhead box F2	protein-coding gene	1	Mesoderm	Vasculature	0.0480769	0.230469	0.0322682	0.00863873
Mm Hs	PDGFB	Endothelial cells	SSV|SIS	0.01	platelet derived growth factor subunit B	protein-coding gene	1	Mesoderm	Vasculature	0.0480769	0.207031	0.0322682	0.00249713
Mm Hs	ECSCR	Endothelial cells	ECSM2|ARIA	0.047	endothelial cell surface expressed chemotaxis and apoptosis regulator	protein-coding gene	1	Mesoderm	Vasculature	0.0480769	0.654948	0.0322682	0.0195046
Mm Hs	ELK3	Endothelial cells	ERP|SAP2	0.034	ELK3, ETS transcription factor	protein-coding gene	1	Mesoderm	Vasculature	0.0480769	0.515625	0.0322682	0.0122157
Mm Hs	CDH5	Endothelial cells	7B4|CD144	0.043	cadherin 5	protein-coding gene	1	Mesoderm	Vasculature	0.0480769	0.825521	0.0322682	0.00742391
Mm Hs	PLEC	Endothelial cells	PLTN|EBS1|PLEC1	0.056	plectin	protein-coding gene	1	Mesoderm	Vasculature	0.0480769	0.174479	0.0322682	0.0569616
Mm Hs	STAB1	Endothelial cells	KIAA0246|STAB-1|FEEL-1|CLEVER-1|FELE-1|FEX1|SCARH2	0.018	stabilin 1	protein-coding gene	1	Mesoderm	Vasculature	0.0384615	0	0.0322682	0
Mm Hs	TGFBR2	Endothelial cells	TBRII|TBR-ii|MFS2	0.044	transforming growth factor beta receptor 2	protein-coding gene	1	Mesoderm	Vasculature	0.0384615	0	0.0322377	0
Mm Hs	CD93	Endothelial cells	C1qRP|C1qR(P)|dJ737E23.1|CDw93|ECSM3|MXRA4|C1QR1	0.044	CD93 molecule	protein-coding gene	1	Mesoderm	Vasculature	0.0384615	0.705729	0.0322173	0.0149153
Mm Hs	CXCL1	Endothelial cells	SCYB1|GROa|MGSA-a|NAP-3|MGSA|GRO1|FSP	0.032	C-X-C motif chemokine ligand 1	protein-coding gene	1	Mesoderm	Vasculature	0.0384615	0.0989583	0.0321665	0.026996
Mm	LY6C1	Endothelial cells	NA	0.054	lymphocyte antigen 6 complex, locus C1	protein coding gene	1	Mesoderm	Vasculature	0.0384615	0.809896	0.0320856	0.0280759
Mm Hs	RGS5	Endothelial cells	NA	0.043	regulator of G protein signaling 5	protein-coding gene	1	Mesoderm	Vasculature	0.0384615	NA	0.0320755	NA
Mm Hs	SLC7A5	Endothelial cells	E16|D16S469E|MPE16	0.043	solute carrier family 7 member 5	protein-coding gene	1	Mesoderm	Vasculature	0.0384615	0	0.0320452	0
Mm Hs	ENG	Endothelial cells	END|HHT1|CD105|ORW1|ORW	0.058	endoglin	protein-coding gene	1	Mesoderm	Vasculature	0.0384615	0.865885	0.0320251	0.0174799
Mm Hs	KDR	Endothelial cells	FLK1|VEGFR|VEGFR2|CD309	0.041	kinase insert domain receptor	protein-coding gene	1	Mesoderm	Vasculature	0.0384615	0.799479	0.0320127	0.00755889
Mm Hs	SLC2A1	Endothelial cells	DYT18|DYT9|GLUT1|GLUT|HTLVR|CSE	0.062	solute carrier family 2 member 1	protein-coding gene	1	Mesoderm	Vasculature	0.0384615	0	0.0319837	0
Mm Hs	EGFL7	Endothelial cells	ZNEU1	0.092	EGF like domain multiple 7	protein-coding gene	1	Mesoderm	Vasculature	0.0384615	0.996094	0.0319823	0.0387393
Mm Hs	FLT1	Endothelial cells	VEGFR1|FLT	0.051	fms related tyrosine kinase 1	protein-coding gene	1	Mesoderm	Vasculature	0.0384615	0.894531	0.0319649	0.0112033
Mm Hs	EPAS1	Endothelial cells	MOP2|PASD2|HIF2A|HLF|bHLHe73	0.076	endothelial PAS domain protein 1	protein-coding gene	1	Mesoderm	Vasculature	0.0384615	0.858073	0.0319549	0.0429237
Mm Hs	EDNRB	Endothelial cells	ETB|HSCR2|HSCR	0.057	endothelin receptor type B	protein-coding gene	1	Mesoderm	Vasculature	0.0288462	0.0989583	0.0319549	0.0658028
Mm Hs	KCNJ8	Endothelial cells	Kir6.1	0.017	potassium voltage-gated channel subfamily J member 8	protein-coding gene	1	Mesoderm	Vasculature	0.0288462	0.0794271	0.0319549	0.0172775
Mm Hs	CD82	Endothelial cells	R2|IA4|TSPAN27|ST6|KAI1	0.097	CD82 molecule	protein-coding gene	1	Mesoderm	Vasculature	0.0288462	0.247396	0.0318612	0.0975231
Mm Hs	CHST1	Endothelial cells	KSGal6ST	0.032	carbohydrate sulfotransferase 1	protein-coding gene	1	Mesoderm	Vasculature	0.0288462	0.0963542	0.0317358	0.0346224
Mm Hs	PLAC8	Endothelial cells	onzin|C15	0.14	placenta specific 8	protein-coding gene	1	Mesoderm	Vasculature	0.0288462	0.0455729	0.0316416	0.134778
Mm Hs	TSPAN8	Endothelial cells	CO-029|TM4SF3	0.047	tetraspanin 8	protein-coding gene	1	Mesoderm	Vasculature	0.0288462	0	0.0314169	0
Mm Hs	ETS1	Endothelial cells	FLJ10768|ETS-1	0.095	ETS proto-oncogene 1, transcription factor	protein-coding gene	1	Mesoderm	Vasculature	0.0288462	0.709635	0.0314119	0.0780185
Mm Hs	CD34	Endothelial cells	NA	0.071	CD34 molecule	protein-coding gene	1	Mesoderm	Vasculature	0.0288462	0.752604	0.031407	0.044341
Mm Hs	PDPN	Endothelial cells	T1A-2|Gp38|aggrus|PA2.26	0.062	podoplanin	protein-coding gene	1	Mesoderm	Vasculature	0.0192308	0.0403646	0.0313873	0.0730917
Mm Hs	PROX1	Endothelial cells	NA	0.028	prospero homeobox 1	protein-coding gene	1	Mesoderm	Vasculature	0.0192308	0.0494792	0.0313873	0.0315853
Mm Hs	EHD3	Endothelial cells	PAST3	0.017	EH domain containing 3	protein-coding gene	1	Mesoderm	Vasculature	0.0192308	0.0598958	0.0313873	0.0193022
Mm Hs	SRGN	Endothelial cells	PPG	0.236	serglycin	protein-coding gene	1	Mesoderm	Vasculature	0.00961538	0	0.0313283	0
Mm Hs	S100A10	Endothelial cells	42C|CLP11|ANX2LG|CAL1L	0.374	S100 calcium binding protein A10	protein-coding gene	1	Mesoderm	Vasculature	0.00961538	0	0.0313283	0
Mm Hs	CLIC4	Endothelial cells	DKFZP566G223|CLIC4L|P64H1|huH1|p64H1	0.152	chloride intracellular channel 4	protein-coding gene	1	Mesoderm	Vasculature	0.00961538	0.746094	0.0313283	0.141257
Mm	LY6A	Endothelial cells	NA	0.098	lymphocyte antigen 6 complex, locus A	protein coding gene	1	Mesoderm	Vasculature	0.00961538	0.65625	0.0312401	0.0907066
Mm Hs	USHBP1	Endothelial cells	MCC2|AIEBP|FLJ38709	0.001	USH1 protein network component harmonin binding protein 1	protein-coding gene	1	Mesoderm	Vasculature	0.00961538	0	0.0311587	0
Mm Hs	MYF6	Endothelial cells	MRF4|bHLHc4	0	myogenic factor 6	protein-coding gene	1	Mesoderm	Vasculature	0.00961538	0	0.0311587	0.00013498
Mm Hs	OIT3	Endothelial cells	LZP|FLJ39116	0	oncoprotein induced transcript 3	protein-coding gene	1	Mesoderm	Vasculature	0.00961538	0.0117188	0.0311012	0
Mm Hs	IL1A	Endothelial cells	IL1F1|IL-1A|IL1-ALPHA|IL1	0.006	interleukin 1 alpha	protein-coding gene	1	Mesoderm	Vasculature	0.00961538	0.00130208	0.031093	0.006749
Mm Hs	BMP2	Endothelial cells	BMP2A	0.008	bone morphogenetic protein 2	protein-coding gene	1	Mesoderm	Vasculature	0.00961538	0.0169271	0.0310881	0.00728892
Mm Hs	C1QTNF1	Endothelial cells	CTRP1|ZSIG37|FLJ90694	0.002	C1q and TNF related 1	protein-coding gene	1	Mesoderm	Vasculature	0.00961538	0.00260417	0.031054	0.0020247
Mm Hs	PCDH12	Endothelial cells	VE-cadherin-2	0.003	protocadherin 12	protein-coding gene	1	Mesoderm	Vasculature	0.00961538	0.0729167	0.031015	0.00013498
Mm Hs	DPP4	Endothelial cells	CD26|ADCP2	0.02	dipeptidyl peptidase 4	protein-coding gene	1	Mesoderm	Vasculature	0.00961538	0.015625	0.031015	0.0215968
Mm Hs	IGFBP7	Endothelial cells	MAC25|IGFBP-7|FSTL2	0.172	insulin like growth factor binding protein 7	protein-coding gene	1	Mesoderm	Vasculature	0.00961538	0.889323	0.0309735	0.125599
Mm Hs	PALMD	Endothelial cells	FLJ20271|PALML|C1orf11	0.026	palmdelphin	protein-coding gene	1	Mesoderm	Vasculature	0.00961538	0.403646	0.0308467	0.00749139
Mm Hs	POSTN	Endothelial cells	OSF-2|PN|periostin	0.033	periostin	protein-coding gene	1	Mesoderm	Vasculature	0	0.0299479	0.0307642	0.0349598
Mm Hs	BMX	Endothelial cells	PSCTK3	0.003	BMX non-receptor tyrosine kinase	protein-coding gene	1	Mesoderm	Vasculature	0	0.0143229	0.0307351	0.00182223
Mm Hs	SLC38A5	Endothelial cells	SN2|JM24	0.02	solute carrier family 38 member 5	protein-coding gene	1	Mesoderm	Vasculature	0	0	0.0307254	0
Mm Hs	XDH	Endothelial cells	XOR|XO	0.011	xanthine dehydrogenase	protein-coding gene	1	Mesoderm	Vasculature	0	0	0.030721	0
Mm Hs	SPARC	Endothelial cells	ON	0.307	secreted protein acidic and cysteine rich	protein-coding gene	1	Mesoderm	Vasculature	0	0	0.0307018	0
Mm Hs	MGLL	Endothelial cells	HU-K5|MGL	0.064	monoglyceride lipase	protein-coding gene	1	Mesoderm	Vasculature	0	0.22526	0.0307018	0.0567591
Mm Hs	SLC9A3R2	Endothelial cells	TKA-1|NHERF-2|E3KARP	0.078	SLC9A3 regulator 2	protein-coding gene	1	Mesoderm	Vasculature	0	0	0.0305096	0
Mm Hs	RGCC	Endothelial cells	bA157L14.2|RGC-32|RGC32|C13orf15	0.14	regulator of cell cycle	protein-coding gene	1	Mesoderm	Vasculature	0	0	0.0305096	0
Mm Hs	ICAM2	Endothelial cells	CD102	0.035	intercellular adhesion molecule 2	protein-coding gene	1	Mesoderm	Vasculature	0	0.611979	0.0305096	0.0128906
Mm Hs	MGP	Endothelial cells	NA	0.082	matrix Gla protein	protein-coding gene	1	Mesoderm	Vasculature	0	0.166667	0.030484	0.0683674
Mm Hs	SPARCL1	Endothelial cells	MAST9	0.156	SPARC like 1	protein-coding gene	1	Mesoderm	Vasculature	0	0	0.0304457	0
Mm Hs	TM4SF1	Endothelial cells	M3S1	0.118	transmembrane 4 L six family member 1	protein-coding gene	1	Mesoderm	Vasculature	0	0	0.0304075	0
Mm Hs	ID1	Endothelial cells	dJ857M17.1.2|bHLHb24	0.149	inhibitor of DNA binding 1, HLH protein	protein-coding gene	1	Mesoderm	Vasculature	0	0.824219	0.030399	0.0923939
Hs	ADIRF	Endothelial cells	APM2|AFRO|C10orf116	0	adipogenesis regulatory factor	protein-coding gene	1	Mesoderm	Vasculature	0	NA	0.0303885	NA
Mm Hs	CD9	Endothelial cells	BA2|P24|TSPAN29|MRP-1|MIC3	0.344	CD9 molecule	protein-coding gene	1	Mesoderm	Vasculature	0	0.43099	0.0303885	0.362826
Mm Hs	SRPX	Endothelial cells	ETX1	0.014	sushi repeat containing protein X-linked	protein-coding gene	1	Mesoderm	Vasculature	0	0	0.0303885	0
Mm Hs	ID3	Endothelial cells	HEIR-1|bHLHb25	0.245	inhibitor of DNA binding 3, HLH protein	protein-coding gene	1	Mesoderm	Vasculature	0	0.971354	0.0303885	0.203887
Mm Hs	CAV1	Endothelial cells	NA	0.077	caveolin 1	protein-coding gene	1	Mesoderm	Vasculature	0	0.690104	0.0303885	0.0355673
Mm Hs	GNG11	Endothelial cells	GNGT11	0.138	G protein subunit gamma 11	protein-coding gene	1	Mesoderm	Vasculature	0	0.964844	0.0303885	0.102855
Mm Hs	HSPG2	Endothelial cells	perlecan|PRCAN|SJS1	0.042	heparan sulfate proteoglycan 2	protein-coding gene	1	Mesoderm	Vasculature	0	0.398438	0.0303885	0.03388
Hs	CCL14	Endothelial cells	HCC-1|HCC-3|NCC-2|SCYL2|CKb1|MCIF|SCYA14	0	C-C motif chemokine ligand 14	protein-coding gene	1	Mesoderm	Vasculature	0	0	0.0303885	0
Mm Hs	CLEC1B	Endothelial cells	CLEC2	0.003	C-type lectin domain family 1 member B	protein-coding gene	1	Mesoderm	Vasculature	0	0.0117188	0.0303885	0.00283458
Hs	FCN2	Endothelial cells	P35|FCNL|EBP-37|ficolin-2	0	ficolin 2	protein-coding gene	1	Mesoderm	Vasculature	0	0	0.0302824	0
Mm Hs	S100A13	Endothelial cells	NA	0.229	S100 calcium binding protein A13	protein-coding gene	1	Mesoderm	Vasculature	0	0	0.0302824	0
Hs	FCN3	Endothelial cells	FCNH|HAKA1	0.001	ficolin 3	protein-coding gene	1	Mesoderm	Vasculature	0	0	0.0302744	0
Mm Hs	CRHBP	Endothelial cells	CRF-BP|CRFBP	0.003	corticotropin releasing hormone binding protein	protein-coding gene	1	Mesoderm	Vasculature	0	0	0.0302172	0.00256462
Mm Hs	IFI27	Endothelial cells	P27|FAM14D|ISG12	0.15	interferon alpha inducible protein 27	protein-coding gene	1	Mesoderm	Vasculature	0	0.30599	0.0301912	0.153472
Hs	CCL23	Endothelial cells	Ckb-8|MPIF-1|MIP-3|CKb8|SCYA23	0	C-C motif chemokine ligand 23	protein-coding gene	1	Mesoderm	Vasculature	0	0	0.030185	0
Mm Hs	SGK1	Endothelial cells	SGK	0.096	serum/glucocorticoid regulated kinase 1	protein-coding gene	1	Mesoderm	Vasculature	0	0	0.0301572	0
Mm Hs	DNASE1L3	Endothelial cells	DNAS1L3|LSD	0.015	deoxyribonuclease 1 like 3	protein-coding gene	1	Mesoderm	Vasculature	0	0.0703125	0.0301508	0.0134305
Mm Hs	LIFR	Endothelial cells	CD118	0.042	LIF receptor alpha	protein-coding gene	1	Mesoderm	Vasculature	0	0.179688	0.0301318	0.0394817
Hs	PCAT19	Endothelial cells	LINC01190|LOC100505495	0.005	prostate cancer associated transcript 19	non-coding RNA	1	Mesoderm	Vasculature	0	0	0.0300823	0
Mm Hs	CDKN1C	Endothelial cells	P57|BWCR|BWS	0.097	cyclin dependent kinase inhibitor 1C	protein-coding gene	1	Mesoderm	Vasculature	0	0.354167	0.0300752	0.0958359
Mm Hs	INMT	Endothelial cells	NA	0.016	indolethylamine N-methyltransferase	protein-coding gene	1	Mesoderm	Vasculature	0	0.0325521	0.0300752	0.0158602
Mm Hs	PTGDS	Endothelial cells	L-PGDS	0.054	prostaglandin D2 synthase	protein-coding gene	1	Mesoderm	Vasculature	0	0.00911458	0.0300752	0.0575015
Mm Hs	TIMP3	Endothelial cells	NA	0.147	TIMP metallopeptidase inhibitor 3	protein-coding gene	1	Mesoderm	Vasculature	0	0	0.0300752	0
Mm Hs	GPM6A	Endothelial cells	GPM6	0.241	glycoprotein M6A	protein-coding gene	1	Mesoderm	Vasculature	0	0.0950521	0.0299024	0.306337
Mm Hs	FAM167B	Endothelial cells	MGC10820|C1orf90	0.008	family with sequence similarity 167 member B	protein-coding gene	1	Mesoderm	Vasculature	0	0.135417	0.0298851	0.00060741
Mm Hs	LTC4S	Endothelial cells	MGC33147	0.037	leukotriene C4 synthase	protein-coding gene	1	Mesoderm	Vasculature	0	0.0481771	0.0298604	0.0446784
Mm Hs	STAB2	Endothelial cells	DKFZP434E0321|FELL|STAB-2|HARE|FEEL-2|SCARH1	0.003	stabilin 2	protein-coding gene	1	Mesoderm	Vasculature	0	0	0.0298364	0

## Sheet: Pericytes
species	official gene symbol	cell type	nicknames	ubiquitousness index	product description	gene type	canonical marker	germ layer	organ	sensitivity_human	sensitivity_mouse	specificity_human	specificity_mouse
Mm Hs	PECAM1	Pericytes	CD31	0.051	platelet and endothelial cell adhesion molecule 1	protein-coding gene	1	Mesoderm	Vasculature	0	0.0289256	0.000626566	0.0539008
Mm Hs	PDGFRB	Pericytes	JTK12|CD140b|PDGFR1|PDGFR	0.033	platelet derived growth factor receptor beta	protein-coding gene	1	Mesoderm	Vasculature	1	0.966942	0.000626566	0.0187056
Mm Hs	CSPG4	Pericytes	MCSPG|MEL-CSPG|HMW-MAA	0.015	chondroitin sulfate proteoglycan 4	protein-coding gene	1	Mesoderm	Vasculature	0.285714	0.586777	0.000626566	0.0102327
Mm Hs	ANPEP	Pericytes	gp150|CD13|PEPN	0.015	alanyl aminopeptidase, membrane	protein-coding gene	1	Mesoderm	Vasculature	0	0.0123967	0.000626566	0.0169458
Mm Hs	ACTA2	Pericytes	ACTSA	0.035	actin, alpha 2, smooth muscle, aorta	protein-coding gene	1	Mesoderm	Vasculature	0	0.173554	0.000626566	0.0367594
Mm Hs	DES	Pericytes	CMD1I|CSM1|CSM2	0.021	desmin	protein-coding gene	1	Mesoderm	Vasculature	0	0.214876	0.000626566	0.0202698
Mm Hs	RGS5	Pericytes	NA	0.043	regulator of G protein signaling 5	protein-coding gene	1	Mesoderm	Vasculature	NA	NA	0.000626566	NA
Mm Hs	ABCC9	Pericytes	SUR2|CMD1O	0.016	ATP binding cassette subfamily C member 9	protein-coding gene	1	Mesoderm	Vasculature	0.285714	0.818182	0.000626566	0.00736492
Mm Hs	KCNJ8	Pericytes	Kir6.1	0.017	potassium voltage-gated channel subfamily J member 8	protein-coding gene	1	Mesoderm	Vasculature	0.428571	0.85124	0.000626566	0.00723457
Mm Hs	CD248	Pericytes	TEM1|CD164L1	0.022	CD248 molecule	protein-coding gene	1	Mesoderm	Vasculature	0.285714	0.652893	0.000626566	0.0141433
Mm Hs	DLK1	Pericytes	FA1|pG2|Pref-1|ZOG|Delta1	0.055	delta like non-canonical Notch ligand 1	protein-coding gene	1	Mesoderm	Vasculature	0	0.623967	0.000626566	0.0490778
Mm Hs	TEK	Pericytes	TIE2|TIE-2|VMCM1|CD202b|VMCM	0.02	TEK receptor tyrosine kinase	protein-coding gene	1	Mesoderm	Vasculature	0	0	0.000626566	0
Mm Hs	NOTCH3	Pericytes	CASIL|CADASIL	0.02	notch 3	protein-coding gene	1	Mesoderm	Vasculature	0.857143	0.826446	0.000626566	0.00938539
Mm Hs	GLI1	Pericytes	GLI	0	GLI family zinc finger 1	protein-coding gene	NA	Mesoderm	Vasculature	0	0	0.000626566	0.000195529
Mm Hs	ICAM1	Pericytes	CD54	0.009	intercellular adhesion molecule 1	protein-coding gene	NA	Mesoderm	Vasculature	0	0	0.000626566	0.0101675
Mm Hs	ADM	Pericytes	AM	0.026	adrenomedullin	protein-coding gene	NA	Mesoderm	Vasculature	0	0.00413223	0.000626566	0.0179235
Mm	ANG2	Pericytes	NA	0	angiogenin, ribonuclease A family, member 2	protein coding gene	NA	Mesoderm	Vasculature	0	0	0.000626566	0.000456234
Mm Hs	ANGPT1	Pericytes	KIAA0003|Ang1	0.01	angiopoietin 1	protein-coding gene	1	Mesoderm	Vasculature	0	0.00413223	0.000626566	0.0125138
Mm Hs	VEGFA	Pericytes	VEGF-A|VPF|VEGF	0.021	vascular endothelial growth factor A	protein-coding gene	NA	Mesoderm	Vasculature	0	0	0.000626566	0
Mm Hs	ZIC1	Pericytes	ZIC|ZNF201	0.046	Zic family member 1	protein-coding gene	1	Mesoderm	Vasculature	0.285714	0	0.000626566	0
Mm Hs	FOXC1	Pericytes	FREAC3|IGDA|IHG1|FKHL7|IRID1	0.015	forkhead box C1	protein-coding gene	NA	Mesoderm	Vasculature	0.142857	0.0991736	0.000626566	0.0155771
Mm Hs	POSTN	Pericytes	OSF-2|PN|periostin	0.033	periostin	protein-coding gene	NA	Mesoderm	Vasculature	0	0.132231	0.000626566	0.0331747
Mm Hs	COX4I2	Pericytes	COXIV-2|COX4B|dJ857M17.2|COX4-2|COX4L2	0.018	cytochrome c oxidase subunit 4I2	protein-coding gene	NA	Mesoderm	Vasculature	0.571429	0.913223	0.000626566	0.00723457
Mm	LHFP	Pericytes	NA	0.056	lipoma HMGIC fusion partner	protein coding gene	NA	Mesoderm	Vasculature	0	0.896694	0.000626566	0.0563123
Mm Hs	HIGD1B	Pericytes	CLST11240|CLST11240-15	0.021	HIG1 hypoxia inducible domain family member 1B	protein-coding gene	1	Mesoderm	Vasculature	1	0.938017	0.000626566	0.0109496
Mm Hs	PDZD2	Pericytes	KIAA0300|PDZK3	0.021	PDZ domain containing 2	protein-coding gene	NA	Mesoderm	Vasculature	0.285714	0.615702	0.000626566	0.0145343
Mm Hs	HSD11B1	Pericytes	SDR26C1|HSD11B|HSD11	0.022	hydroxysteroid 11-beta dehydrogenase 1	protein-coding gene	NA	Mesoderm	Vasculature	0	0.0247934	0.000626566	0.0245063
Mm Hs	MCAM	Pericytes	MUC18|CD146	0.031	melanoma cell adhesion molecule	protein-coding gene	1	Mesoderm	Vasculature	0.714286	0.673554	0.000626566	0.0235938
Mm Hs	MXRA8	Pericytes	DKFZp586E2023	0.043	matrix remodeling associated 8	protein-coding gene	NA	Mesoderm	Vasculature	0.142857	0.0867769	0.000626566	0.0427557
Mm Hs	PDE5A	Pericytes	NA	0.011	phosphodiesterase 5A	protein-coding gene	NA	Mesoderm	Vasculature	0.142857	0.392562	0.000626566	0.00762563
Mm Hs	NR1H3	Pericytes	LXR-a|RLD-1|LXRa	0.008	nuclear receptor subfamily 1 group H member 3	protein-coding gene	NA	Mesoderm	Vasculature	0	0.0495868	0.000626566	0.00690869
Mm Hs	SERPING1	Pericytes	C1IN|C1-INH|HAE1|HAE2|C1NH	0.066	serpin family G member 1	protein-coding gene	NA	Mesoderm	Vasculature	0.428571	0	0.000626566	0
Mm Hs	EMID1	Pericytes	EMU1|hEmu1|EMI5	0.018	EMI domain containing 1	protein-coding gene	NA	Mesoderm	Vasculature	0	0.0743802	0.000626566	0.0204002
Mm Hs	ECM1	Pericytes	NA	0.034	extracellular matrix protein 1	protein-coding gene	NA	Mesoderm	Vasculature	0	0.0495868	0.000626566	0.0402138
Mm Hs	COLEC11	Pericytes	MGC3279|CL-K1	0.002	collectin subfamily member 11	protein-coding gene	1	Mesoderm	Vasculature	0.285714	0.0454545	0.000626566	0.000260705
Mm Hs	RARRES2	Pericytes	TIG2|HP10433	0.03	retinoic acid receptor responder 2	protein-coding gene	NA	Mesoderm	Vasculature	0.142857	0	0.000626566	0
Mm Hs	REM1	Pericytes	GES|REM	0.001	RRAD and GEM like GTPase 1	protein-coding gene	NA	Mesoderm	Vasculature	0	0	0.000626566	0
Mm Hs	ASPN	Pericytes	FLJ20129|SLRR1C|PLAP-1	0.019	asporin	protein-coding gene	NA	Mesoderm	Vasculature	0	0.268595	0.000626566	0.0179235
Mm Hs	CYGB	Pericytes	HGB|STAP	0.038	cytoglobin	protein-coding gene	NA	Mesoderm	Vasculature	0.142857	0.136364	0.000626566	0.0418432
Mm Hs	FABP4	Pericytes	A-FABP|aP2	0.028	fatty acid binding protein 4	protein-coding gene	NA	Mesoderm	Vasculature	0.142857	0.0867769	0.000626566	0.0323926
Mm Hs	VTN	Pericytes	VN	0.029	vitronectin	protein-coding gene	1	Mesoderm	Vasculature	0	0	0.000626566	0
Mm Hs	STEAP4	Pericytes	FLJ23153|TIARP|STAMP2|SchLAH|TNFAIP9	0.007	STEAP4 metalloreductase	protein-coding gene	1	Mesoderm	Vasculature	0.142857	0	0.000626566	0
Mm Hs	NDUFA4L2	Pericytes	NUOMS|FLJ26118	0.031	NDUFA4, mitochondrial complex associated like 2	protein-coding gene	NA	Mesoderm	Vasculature	1	0.942149	0.000340252	0.0175324
Mm Hs	SLC38A11	Pericytes	FLJ39822|AVT2	0.003	solute carrier family 38 member 11	protein-coding gene	NA	Mesoderm	Vasculature	0.285714	0	0.000335458	0
Mm Hs	ATP13A5	Pericytes	FLJ16025	0.006	ATPase 13A5	protein-coding gene	1	Mesoderm	Vasculature	0	0.359504	0.000335458	0.00195529
Mm Hs	AOC3	Pericytes	VAP1|HPAO|VAP-1	0.004	amine oxidase, copper containing 3	protein-coding gene	1	Mesoderm	Vasculature	0	0.0413223	0.000335458	0.0038454
Mm Hs	ANGPT2	Pericytes	Ang2	0.004	angiopoietin 2	protein-coding gene	1	Mesoderm	Vasculature	0.428571	0.0206612	0.000335458	0.00156423
Mm Hs	INPP4B	Pericytes	NA	0.01	inositol polyphosphate-4-phosphatase type II B	protein-coding gene	1	Mesoderm	Vasculature	0	0.103306	0.000335458	0.00716939
Mm Hs	GPIHBP1	Pericytes	LOC338328|GPI-HBP1	0.017	glycosylphosphatidylinositol anchored high density lipoprotein binding protein 1	protein-coding gene	NA	Mesoderm	Vasculature	0	0.0123967	0.000335458	0.0197484
Mm Hs	VIM	Pericytes	NA	0.427	vimentin	protein-coding gene	1	Mesoderm	Vasculature	0.857143	0	0.000335458	0
Mm Hs	PTH1R	Pericytes	PTHR1	0.019	parathyroid hormone 1 receptor	protein-coding gene	1	Mesoderm	Vasculature	0.142857	0.152893	0.000335458	0.0213778
Mm Hs	IFITM1	Pericytes	9-27|CD225|DSPA2a|IFI17	0.059	interferon induced transmembrane protein 1	protein-coding gene	1	Mesoderm	Vasculature	0.142857	0.884298	0.000335458	0.0519455
Mm Hs	TBX18	Pericytes	NA	0.004	T-box 18	protein-coding gene	1	Mesoderm	Vasculature	0	0	0.000331016	0
Mm Hs	NT5E	Pericytes	CD73|eN|eNT|CALJA|NT5	0.005	5'-nucleotidase ecto	protein-coding gene	1	Mesoderm	Vasculature	0	0	0.000331016	0.00378023
Mm Hs	MFGE8	Pericytes	SED1|EDIL1|BA46|OAcGD3S|HsT19888|MFG-E8|hP47|SPAG10	0.15	milk fat globule-EGF factor 8 protein	protein-coding gene	1	Mesoderm	Vasculature	1	0.979339	0.000331016	0.153295
Mm Hs	ALPL	Pericytes	TNSALP|TNALP|TNAP|HOPS	0.009	alkaline phosphatase, liver/bone/kidney	protein-coding gene	1	Mesoderm	Vasculature	0	0	0.000331016	0.0106889
Mm Hs	COL1A1	Pericytes	NA	0.081	collagen type I alpha 1 chain	protein-coding gene	1	Mesoderm	Vasculature	0.142857	0.0826446	0.000328407	0.0731278
Mm Hs	MYO1B	Pericytes	myr1	0.05	myosin IB	protein-coding gene	1	Mesoderm	Vasculature	0.428571	0.826446	0.000328407	0.0433422
Mm Hs	COG7	Pericytes	NA	0.008	component of oligomeric golgi complex 7	protein-coding gene	1	Mesoderm	Vasculature	0	0.0413223	0.000328407	0.0099068
Mm Hs	P2RY14	Pericytes	KIAA0001|GPR105	0.012	purinergic receptor P2Y14	protein-coding gene	1	Mesoderm	Vasculature	0	0.483471	0.000328407	0.00677834
Mm Hs	HEYL	Pericytes	bHLHb33|HEY3|HESR3	0.013	hes related family bHLH transcription factor with YRPW motif-like	protein-coding gene	1	Mesoderm	Vasculature	0.285714	0.661157	0.000328407	0.00488822
Mm Hs	GNB4	Pericytes	NA	0.05	G protein subunit beta 4	protein-coding gene	1	Mesoderm	Vasculature	0.142857	0.690083	0.000328407	0.0477742
Mm Hs	MSX1	Pericytes	HYD1|OFC5|HOX7	0.015	msh homeobox 1	protein-coding gene	1	Mesoderm	Vasculature	0	0.00413223	0.000328407	0.0133611
Mm Hs	CTGF	Pericytes	IGFBP8|CCN2	0.028	connective tissue growth factor	protein-coding gene	1	Mesoderm	Vasculature	0.142857	0.0371901	0.000328407	0.0120576

## Sheet: Plasmacytoid dendritic cells
species	official gene symbol	cell type	nicknames	ubiquitousness index	product description	gene type	canonical marker	germ layer	organ	sensitivity_human	sensitivity_mouse	specificity_human	specificity_mouse
Mm Hs	CD4	Plasmacytoid dendritic cells	NA	0.009	CD4 molecule	protein-coding gene	1	Mesoderm	Immune system	0.272727	0.7	0.000313283	0.00668166
Mm Hs	CD8A	Plasmacytoid dendritic cells	CD8	0.01	CD8a molecule	protein-coding gene	1	Mesoderm	Immune system	0	0	0.000313283	0.00860906
Mm Hs	CD40	Plasmacytoid dendritic cells	Bp50|TNFRSF5	0.012	CD40 molecule	protein-coding gene	NA	Mesoderm	Immune system	0	0	0.000313283	0.0108577
Mm Hs	CD80	Plasmacytoid dendritic cells	B7.1|B7-1|CD28LG|CD28LG1	0	CD80 molecule	protein-coding gene	1	Mesoderm	Immune system	0	0	0.000313283	0.00019274
Mm Hs	CD83	Plasmacytoid dendritic cells	HB15|BL11	0.045	CD83 molecule	protein-coding gene	1	Mesoderm	Immune system	0	0	0.000313283	0.0476068
Hs	LILRA4	Plasmacytoid dendritic cells	ILT7|CD85g	0.001	leukocyte immunoglobulin like receptor A4	protein-coding gene	1	Mesoderm	Immune system	1	0	0.000313283	0
Mm Hs	CD86	Plasmacytoid dendritic cells	B7.2|B7-2|CD28LG2	0.026	CD86 molecule	protein-coding gene	1	Mesoderm	Immune system	0	0	0.000313283	0.0292323
Mm Hs	IL3RA	Plasmacytoid dendritic cells	CD123	0.008	interleukin 3 receptor subunit alpha	protein-coding gene	1	Mesoderm	Immune system	0	0	0.000313283	0.00790234
Mm Hs	CCR7	Plasmacytoid dendritic cells	BLR2|CDw197|CD197|CMKBR7|EBI1	0.016	C-C motif chemokine receptor 7	protein-coding gene	1	Mesoderm	Immune system	0	0	0.000313283	0.0114359
Hs	CLEC4C	Plasmacytoid dendritic cells	HECL|DLEC|BDCA2|CD303|CLECSF11|CLECSF7	0.001	C-type lectin domain family 4 member C	protein-coding gene	1	Mesoderm	Immune system	0.409091	0	0.000313283	0
Mm Hs	CXCR3	Plasmacytoid dendritic cells	CKR-L2|CMKAR3|IP10-R|MigR|CD183|GPR9	0.005	C-X-C motif chemokine receptor 3	protein-coding gene	1	Mesoderm	Immune system	0.0454545	0	0.000313283	0.00475426
Mm Hs	TRADD	Plasmacytoid dendritic cells	Hs.89862	0.015	TNFRSF1A associated via death domain	protein-coding gene	NA	Mesoderm	Immune system	0.0454545	0	0.000313283	0
Mm Hs	ARHGAP9	Plasmacytoid dendritic cells	MGC1295|10C	0.023	Rho GTPase activating protein 9	protein-coding gene	NA	Mesoderm	Immune system	0.136364	0	0.000313283	0.0222936
Mm Hs	LAMP5	Plasmacytoid dendritic cells	dJ1119D9.3|BAD-LAMP|UNC-46|C20orf103	0.005	lysosomal associated membrane protein family member 5	protein-coding gene	1	Mesoderm	Immune system	0.0909091	0	0.000313283	0.00584645
Mm Hs	GPR183	Plasmacytoid dendritic cells	EBI2	0.019	G protein-coupled receptor 183	protein-coding gene	1	Mesoderm	Immune system	0.772727	0	0.000313283	0.0125924
Mm Hs	MAP3K2	Plasmacytoid dendritic cells	MEKK2B|MEKK2	0.009	mitogen-activated protein kinase kinase kinase 2	protein-coding gene	NA	Mesoderm	Immune system	0.227273	0	0.000313283	0.00603919
Mm Hs	TNFSF13B	Plasmacytoid dendritic cells	BAFF|THANK|BLYS|TALL-1|TALL1|CD257|TNFSF20	0.011	TNF superfamily member 13b	protein-coding gene	NA	Mesoderm	Immune system	0.0454545	0	0.000313283	0
Mm Hs	PTCRA	Plasmacytoid dendritic cells	PTA|PT-ALPHA	0.004	pre T cell antigen receptor alpha	protein-coding gene	1	Mesoderm	Immune system	0.818182	0	0.000313283	0.00327658
Mm Hs	ERN1	Plasmacytoid dendritic cells	IRE1|IRE1P	0.002	endoplasmic reticulum to nucleus signaling 1	protein-coding gene	1	Mesoderm	Immune system	0.0909091	0	0.000313283	0.00122069
Mm Hs	ETV6	Plasmacytoid dendritic cells	TEL	0.015	ETS variant 6	protein-coding gene	1	Mesoderm	Immune system	0.181818	0	0.000313283	0.0078381
Mm Hs	MAP3K8	Plasmacytoid dendritic cells	Tpl-2|c-COT|MEKK8|ESTF	0.014	mitogen-activated protein kinase kinase kinase 8	protein-coding gene	1	Mesoderm	Immune system	0.318182	0.15	0.000313283	0.00745262
Mm Hs	FAM129C	Plasmacytoid dendritic cells	FLJ39802|BCNP1	0.003	family with sequence similarity 129 member C	protein-coding gene	1	Mesoderm	Immune system	0.636364	0	0.000313283	0.00231288
Mm Hs	SPIB	Plasmacytoid dendritic cells	SPI-B	0.01	Spi-B transcription factor	protein-coding gene	1	Mesoderm	Immune system	0.5	0	0.000313283	0
Mm Hs	GZMB	Plasmacytoid dendritic cells	CCPI|CGL-1|CSP-B|CGL1|CTSGL1|SECT|CSPB	0.017	granzyme B	protein-coding gene	1	Mesoderm	Immune system	1	0	0.000313283	0.00835207
Mm Hs	CXCR4	Plasmacytoid dendritic cells	LESTR|NPY3R|HM89|NPYY3R|D2S201E|fusin|HSY3RR|CD184	0.04	C-X-C motif chemokine receptor 4	protein-coding gene	1	Mesoderm	Immune system	0.727273	0.05	0.000313283	0.00873755
Mm Hs	PACSIN1	Plasmacytoid dendritic cells	SDPI	0.04	protein kinase C and casein kinase substrate in neurons 1	protein-coding gene	1	Mesoderm	Immune system	0	1	0.000313283	0.0487632
Mm Hs	TLR7	Plasmacytoid dendritic cells	NA	0.001	toll like receptor 7	protein-coding gene	1	Mesoderm	Immune system	0	0	0.000313283	0
Mm Hs	TLR9	Plasmacytoid dendritic cells	CD289	0	toll like receptor 9	protein-coding gene	1	Mesoderm	Immune system	0	0	0.000313283	0
Mm Hs	IRF7	Plasmacytoid dendritic cells	NA	0.033	interferon regulatory factor 7	protein-coding gene	1	Mesoderm	Immune system	1	1	0.000313283	0.0310312
Mm Hs	IRF8	Plasmacytoid dendritic cells	IRF-8|ICSBP|ICSBP1	0.069	interferon regulatory factor 8	protein-coding gene	1	Mesoderm	Immune system	1	1	0.000313283	0.0738195
Mm Hs	IGLL1	Plasmacytoid dendritic cells	IGVPB|IGL5|14.1|CD179B|IGLL	0.007	immunoglobulin lambda like polypeptide 1	protein-coding gene	1	Mesoderm	Immune system	0	0	0.000313283	0.00212014
Mm Hs	CUX2	Plasmacytoid dendritic cells	KIAA0293|CDP2|CUTL2	0.024	cut like homeobox 2	protein-coding gene	1	Mesoderm	Immune system	0	0	0.000313283	0.0302602
Mm	ZFP521	Plasmacytoid dendritic cells	NA	0.001	zinc finger protein 521	protein coding gene	1	Mesoderm	Immune system	NA	NA	0.000313283	NA
Mm Hs	MCTP2	Plasmacytoid dendritic cells	FLJ11175|FLJ33303	0.001	multiple C2 and transmembrane domain containing 2	protein-coding gene	1	Mesoderm	Immune system	0	0.05	0.000313283	0.000642467
Mm Hs	KLK1	Plasmacytoid dendritic cells	Klk6	0.013	kallikrein 1	protein-coding gene	1	Mesoderm	Immune system	0	1	0.000313283	0.0129136
Mm	CMAH	Plasmacytoid dendritic cells	NA	0.003	cytidine monophospho-N-acetylneuraminic acid hydroxylase	protein coding gene	1	Mesoderm	Immune system	0	0.3	0.000313283	0.0038548
Mm Hs	BLNK	Plasmacytoid dendritic cells	SLP65|Ly57|SLP-65|BLNK-s|BASH|bca	0.017	B cell linker	protein-coding gene	1	Mesoderm	Immune system	0	1	0.000313283	0.0184388
Mm Hs	GRM8	Plasmacytoid dendritic cells	GLUR8|GPRC1H|mGlu8|MGLUR8	0.002	glutamate metabotropic receptor 8	protein-coding gene	1	Mesoderm	Immune system	0	0.05	0.000313283	0.00122069
Mm Hs	PRKCA	Plasmacytoid dendritic cells	PKCA	0.033	protein kinase C alpha	protein-coding gene	1	Mesoderm	Immune system	0	1	0.000313283	0.0356569
Mm Hs	CDH1	Plasmacytoid dendritic cells	uvomorulin|CD324|UVO	0.056	cadherin 1	protein-coding gene	1	Mesoderm	Immune system	0	0	0.000313283	0.0573081
Mm	KLRA17	Plasmacytoid dendritic cells	NA	0.002	killer cell lectin-like receptor, subfamily A, member 17	protein coding gene	1	Mesoderm	Immune system	0	1	0.000313283	0.00141343
Mm Hs	IL17RB	Plasmacytoid dendritic cells	IL17RH1|EVI27|CRL4|IL17BR	0.001	interleukin 17 receptor B	protein-coding gene	1	Mesoderm	Immune system	0	0	0.000313283	0.00115644
Mm Hs	CARD6	Plasmacytoid dendritic cells	CINCIN1	0	caspase recruitment domain family member 6	protein-coding gene	1	Mesoderm	Immune system	0	0	0.000313283	0.000321234
Mm Hs	CLEC4G	Plasmacytoid dendritic cells	UNQ431|LSECtin	0.001	C-type lectin domain family 4 member G	protein-coding gene	1	Mesoderm	Immune system	0	0	0.000313283	0.000899454
Mm Hs	S100A8	Plasmacytoid dendritic cells	P8|CGLA|CAGA	0.064	S100 calcium binding protein A8	protein-coding gene	1	Mesoderm	Immune system	0.272727	0	0.000313283	0
Mm Hs	JCHAIN	Plasmacytoid dendritic cells	IGCJ|JCH|IGJ	0.017	joining chain of multimeric IgA and IgM	protein-coding gene	1	Mesoderm	Immune system	1	0	0.000313283	0.00809508
Mm Hs	SERPINF1	Plasmacytoid dendritic cells	EPC-1|PIG35|PEDF	0.057	serpin family F member 1	protein-coding gene	1	Mesoderm	Immune system	1	0	0.000313283	0
Mm Hs	ITM2C	Plasmacytoid dendritic cells	BRI3|E25|hRPC.1050_D_4|ITM3|BRICD2C	0.354	integral membrane protein 2C	protein-coding gene	1	Mesoderm	Immune system	1	1	0.000313283	0.381497
Mm Hs	TCF4	Plasmacytoid dendritic cells	SEF2-1B|ITF2|bHLHb19|E2-2	0.394	transcription factor 4	protein-coding gene	1	Mesoderm	Immune system	0.909091	0	0.000313283	0
Mm Hs	BCL11A	Plasmacytoid dendritic cells	BCL11A-XL|BCL11A-L|BCL11A-S|CTIP1|HBFQTL5|ZNF856|EVI9	0.134	B cell CLL/lymphoma 11A	protein-coding gene	1	Mesoderm	Immune system	0.909091	1	0.000313283	0.141535
Mm Hs	MZB1	Plasmacytoid dendritic cells	MGC29506|HSPC190|pERp1|MEDA-7	0.025	marginal zone B and B1 cell specific protein	protein-coding gene	1	Mesoderm	Immune system	0.954545	0.4	0.000313283	0.0204305
Mm Hs	DERL3	Plasmacytoid dendritic cells	FLJ43842|MGC71803|derlin-3|IZP6|C22orf14	0.01	derlin 3	protein-coding gene	1	Mesoderm	Immune system	0.772727	0	0.000313283	0.00443302
Mm Hs	ZFAT	Plasmacytoid dendritic cells	KIAA1485|ZNF406|ZFAT1	0.001	zinc finger and AT-hook domain containing	protein-coding gene	1	Mesoderm	Immune system	0	0	0.000313283	0
Mm Hs	NRP1	Plasmacytoid dendritic cells	VEGF165R|CD304	0.099	neuropilin 1	protein-coding gene	1	Mesoderm	Immune system	0.5	0.05	0.000313283	0.107356
Mm Hs	SLC15A4	Plasmacytoid dendritic cells	PHT1|PTR4	0.006	solute carrier family 15 member 4	protein-coding gene	1	Mesoderm	Immune system	0.454545	0	0.000313283	0
Mm Hs	CCR9	Plasmacytoid dendritic cells	GPR-9-6|CDw199|GPR28	0.005	C-C motif chemokine receptor 9	protein-coding gene	1	Mesoderm	Immune system	0	1	0.000313283	0.00443302
Mm Hs	IRF5	Plasmacytoid dendritic cells	NA	0.028	interferon regulatory factor 5	protein-coding gene	1	Mesoderm	Immune system	0	0.8	0.000313283	0.0332798
Mm Hs	BST2	Plasmacytoid dendritic cells	CD317|tetherin	0.177	bone marrow stromal cell antigen 2	protein-coding gene	1	Mesoderm	Immune system	0.454545	1	0.000313283	0.166078

## Sheet: Macrophages
species	official gene symbol	cell type	nicknames	ubiquitousness index	product description	gene type	canonical marker	germ layer	organ	sensitivity_human	sensitivity_mouse	specificity_human	specificity_mouse
Mm Hs	ITGAL	Macrophages	CD11A	0.013	integrin subunit alpha L	protein-coding gene	1	Mesoderm	Immune system	0	0.141414	0.00628338	0.0106693
Mm Hs	ITGAM	Macrophages	CD11b|CR3A|CD11B	0.025	integrin subunit alpha M	protein-coding gene	1	Mesoderm	Immune system	0.5	0.29495	0.00628338	0.0216037
Mm Hs	CD14	Macrophages	NA	0.051	CD14 molecule	protein-coding gene	1	Mesoderm	Immune system	0.416667	0.749495	0.00628338	0.0327369
Mm Hs	FUT4	Macrophages	FUC-TIV|CD15|ELFT	0.001	fucosyltransferase 4	protein-coding gene	1	Mesoderm	Immune system	0	0	0.00628141	0.00072896
Hs	FCGR3A	Macrophages	CD16a	0.006	Fc fragment of IgG receptor IIIa	protein-coding gene	1	Mesoderm	Immune system	0.583333	0	0.00627944	0
Mm Hs	CD33	Macrophages	SIGLEC3|SIGLEC-3|FLJ00391	0.017	CD33 molecule	protein-coding gene	1	Mesoderm	Immune system	0.166667	0.179798	0.00627944	0.0119284
Hs	FCGR1A	Macrophages	CD64|CD64A	0.001	Fc fragment of IgG receptor Ia	protein-coding gene	1	Mesoderm	Immune system	0.333333	0	0.00627944	0
Mm Hs	CD80	Macrophages	B7.1|B7-1|CD28LG|CD28LG1	0	CD80 molecule	protein-coding gene	1	Mesoderm	Immune system	0	0.0020202	0.00627944	0.000132538
Hs	LILRB4	Macrophages	LIR-5|ILT3|HM18|LIR5|CD85k	0.002	leukocyte immunoglobulin like receptor B4	protein-coding gene	1	Mesoderm	Immune system	0.5	0	0.00627746	0
Mm Hs	CD86	Macrophages	B7.2|B7-2|CD28LG2	0.026	CD86 molecule	protein-coding gene	1	Mesoderm	Immune system	0.25	0.490909	0.00627746	0.014049
Mm Hs	CD163	Macrophages	MM130|SCARI1	0.005	CD163 molecule	protein-coding gene	1	Mesoderm	Immune system	0.25	0.0989899	0.00627746	0.00119284
Mm Hs	CCR5	Macrophages	CKR-5|CC-CKR-5|CKR5|CD195|IDDM22|CMKBR5	0.015	C-C motif chemokine receptor 5 (gene/pseudogene)	protein-coding gene	1	Mesoderm	Immune system	0	0.2	0.00627746	0.0123923
Mm Hs	TLR2	Macrophages	TIL4|CD282	0.014	toll like receptor 2	protein-coding gene	1	Mesoderm	Immune system	0	0	0.00627353	0
Mm Hs	TLR4	Macrophages	hToll|CD284|TLR-4|ARMD10	0	toll like receptor 4	protein-coding gene	1	Mesoderm	Immune system	0	0	0.00627353	0
Mm Hs	ADGRE1	Macrophages	TM7LN3|EMR1	0.033	adhesion G protein-coupled receptor E1	protein-coding gene	1	Mesoderm	Immune system	0	0.654545	0.00626959	0.0212061
Mm Hs	GPR34	Macrophages	NA	0.026	G protein-coupled receptor 34	protein-coding gene	1	Mesoderm	Immune system	0.333333	0.157576	0.00626763	0.0276342
Mm	CCL9	Macrophages	NA	0.037	chemokine (C-C motif) ligand 9	protein coding gene	1	Mesoderm	Immune system	0	0.634343	0.00626763	0.0247846
Mm Hs	TREM2	Macrophages	TREM-2|Trem2a|Trem2b|Trem2c	0.042	triggering receptor expressed on myeloid cells 2	protein-coding gene	1	Mesoderm	Immune system	0.75	0	0.00626566	0
Mm Hs	FABP4	Macrophages	A-FABP|aP2	0.028	fatty acid binding protein 4	protein-coding gene	1	Mesoderm	Immune system	0.0833333	0.0484848	0.00626566	0.0327369
Mm Hs	S100A8	Macrophages	P8|CGLA|CAGA	0.064	S100 calcium binding protein A8	protein-coding gene	1	Mesoderm	Immune system	0.166667	0	0.00626566	0
Mm	WFDC17	Macrophages	NA	0.037	WAP four-disulfide core domain 17	protein coding gene	1	Mesoderm	Immune system	NA	NA	0.00626566	NA
Mm Hs	CPM	Macrophages	NA	0.015	carboxypeptidase M	protein-coding gene	1	Mesoderm	Immune system	0.416667	0	0.00626566	0.0159708
Mm Hs	CHIT1	Macrophages	CHIT|CHI3	0.003	chitinase 1	protein-coding gene	1	Mesoderm	Immune system	0.25	0	0.00626566	0.00404241
Mm Hs	F13A1	Macrophages	F13A	0.021	coagulation factor XIII A chain	protein-coding gene	1	Mesoderm	Immune system	0.0833333	0.515152	0.00626566	0.00709079
Mm	H2-DMA	Macrophages	NA	0.065	histocompatibility 2, class II, locus DMa	protein coding gene	1	Mesoderm	Immune system	0	0.6	0.00626566	0.0600398
Mm Hs	CX3CR1	Macrophages	CMKDR1|V28|GPR13|CMKBRL1	0.039	C-X3-C motif chemokine receptor 1	protein-coding gene	1	Mesoderm	Immune system	0	0.490909	0.00626566	0.0337309
Mm Hs	CXCL16	Macrophages	SR-PSOX|CXCLG16|SRPSOX	0.048	C-X-C motif chemokine ligand 16	protein-coding gene	1	Mesoderm	Immune system	0.666667	0.519192	0.00626566	0.0299536
Mm Hs	TGFBR1	Macrophages	ALK-5|ALK5|TBRI|TBR-i|MSSE|ESS1	0.031	transforming growth factor beta receptor 1	protein-coding gene	1	Mesoderm	Immune system	0.166667	0	0.00626566	0
Mm Hs	SLAMF9	Macrophages	CD2F-10|CD84-H1|SF2001	0.01	SLAM family member 9	protein-coding gene	1	Mesoderm	Immune system	0	0	0.00626566	0
Mm	MGL2	Macrophages	NA	0.008	macrophage galactose N-acetyl-galactosamine specific lectin 2	protein coding gene	1	Mesoderm	Immune system	0	0.220202	0.00626566	0.00284957
Mm Hs	SCIMP	Macrophages	DTFT5783|UNQ5783|FLJ32580|MGC163426|MGC163428|C17orf87	0.008	SLP adaptor and CSK interacting membrane protein	protein-coding gene	1	Mesoderm	Immune system	0	0	0.00626566	0
Mm Hs	LILRA5	Macrophages	ILT11|LIR9|CD85f|LILRB7	0.007	leukocyte immunoglobulin like receptor A5	protein-coding gene	1	Mesoderm	Immune system	0	0.119192	0.00626566	0.00218688
Mm	CLEC4A2	Macrophages	NA	0.034	C-type lectin domain family 4, member a2	protein coding gene	1	Mesoderm	Immune system	0	0.660606	0.00626566	0.0212061
Mm	CCL12	Macrophages	NA	0.013	chemokine (C-C motif) ligand 12	protein coding gene	1	Mesoderm	Immune system	0	0.319192	0.00626566	0.00576541
Mm Hs	CD83	Macrophages	HB15|BL11	0.045	CD83 molecule	protein-coding gene	1	Mesoderm	Immune system	0.666667	0.563636	0.00626566	0.0306163
Mm Hs	C3AR1	Macrophages	C3AR|AZ3B	0.022	complement C3a receptor 1	protein-coding gene	1	Mesoderm	Immune system	0.25	0.519192	0.00626566	0.010338
Mm Hs	STAB1	Macrophages	KIAA0246|STAB-1|FEEL-1|CLEVER-1|FELE-1|FEX1|SCARH2	0.018	stabilin 1	protein-coding gene	1	Mesoderm	Immune system	0.0833333	0	0.00626566	0
Mm Hs	MRC1	Macrophages	CLEC13D|CD206|bA541I19.1|CLEC13DL|MRC1L1	0.029	mannose receptor C-type 1	protein-coding gene	1	Mesoderm	Immune system	0.416667	0.585859	0.00626566	0.0166335
Mm Hs	PARP14	Macrophages	KIAA1268|pART8	0.018	poly(ADP-ribose) polymerase family member 14	protein-coding gene	1	Mesoderm	Immune system	0.416667	0.050505	0.00626566	0.00861498
None	SEPP1	Macrophages	NA	0.029	NA	NA	1	Mesoderm	Immune system	NA	NA	0.00626566	NA
Mm Hs	FGD2	Macrophages	ZFYVE4	0.017	FYVE, RhoGEF and PH domain containing 2	protein-coding gene	1	Mesoderm	Immune system	0.0833333	0.2	0.00624589	0.0124586
Mm	FCGR1	Macrophages	NA	0.023	Fc receptor, IgG, high affinity I	protein coding gene	1	Mesoderm	Immune system	0	0.484848	0.00616683	0.0128562
Mm Hs	RAB7B	Macrophages	MGC9726|MGC16212	0.013	RAB7B, member RAS oncogene family	protein-coding gene	1	Mesoderm	Immune system	0.25	0	0.00616683	0
Mm Hs	RBPJ	Macrophages	IGKJRB|RBPJK|KBF2|RBP-J|CBF1|IGKJRB1|RBPSUH	0.051	recombination signal binding protein for immunoglobulin kappa J region	protein-coding gene	1	Mesoderm	Immune system	0.666667	0	0.0060956	0
Mm Hs	SLCO2B1	Macrophages	OATP-B|OATP2B1|SLC21A9	0.021	solute carrier organic anion transporter family member 2B1	protein-coding gene	1	Mesoderm	Immune system	0.25	0	0.0060956	0
Mm Hs	NAAA	Macrophages	ASAHL	0.025	N-acylethanolamine acid amidase	protein-coding gene	1	Mesoderm	Immune system	0	0.208081	0.00602028	0.0220013
Mm Hs	2025-03-01	Macrophages	FLJ20668|MARCH-I|RNF171	0.005	membrane associated ring-CH-type finger 1	protein-coding gene	1	Mesoderm	Immune system	0.333333	0.020202	0.00602028	0.00384361
Mm Hs	EGLN3	Macrophages	PHD3|HIFPH3	0.012	egl-9 family hypoxia inducible factor 3	protein-coding gene	1	Mesoderm	Immune system	0	0.00808081	0.00602028	0.00960901
Hs	JAML	Macrophages	Gm638|AMICA|AMICA1	0.005	junction adhesion molecule like	protein-coding gene	1	Mesoderm	Immune system	0.0833333	0	0.00601837	0
Mm Hs	FGL2	Macrophages	pT49|T49	0.03	fibrinogen like 2	protein-coding gene	1	Mesoderm	Immune system	0.25	0.177778	0.00601647	0.0231942
Mm	CCL6	Macrophages	NA	0.043	chemokine (C-C motif) ligand 6	protein coding gene	1	Mesoderm	Immune system	0	0.670707	0.00600506	0.0325381
Mm Hs	GPNMB	Macrophages	NMB|HGFIN	0.013	glycoprotein nmb	protein-coding gene	1	Mesoderm	Immune system	0.75	0.0949495	0.00600126	0.00662691
Mm Hs	CLEC4D	Macrophages	Mpcl|CD368|MCL|Dectin-3|CLECSF8	0.007	C-type lectin domain family 4 member D	protein-coding gene	1	Mesoderm	Immune system	0	0.0848485	0.00599369	0.00510272
Mm Hs	ADAM8	Macrophages	CD156|MS2|CD156a	0.01	ADAM metallopeptidase domain 8	protein-coding gene	1	Mesoderm	Immune system	0	0.0929293	0.00599369	0.00801856
Mm Hs	ARL11	Macrophages	ARLTS1|FLJ33930	0.004	ADP ribosylation factor like GTPase 11	protein-coding gene	1	Mesoderm	Immune system	0	0.0727273	0.00599369	0.0019218
Mm Hs	MMP12	Macrophages	HME	0.003	matrix metallopeptidase 12	protein-coding gene	1	Mesoderm	Immune system	0	0.0707071	0.00599369	0.00072896
Mm Hs	LYVE1	Macrophages	LYVE-1|XLKD1	0.012	lymphatic vessel endothelial hyaluronan receptor 1	protein-coding gene	1	Mesoderm	Immune system	0.25	0.169697	0.0059918	0.00848244
Mm Hs	PLTP	Macrophages	BPIFE	0.009	phospholipid transfer protein	protein-coding gene	1	Mesoderm	Immune system	0.333333	0.0181818	0.0059918	0.00477137
Mm Hs	VSIG4	Macrophages	Z39IG	0.005	V-set and immunoglobulin domain containing 4	protein-coding gene	1	Mesoderm	Immune system	0.666667	0	0.00598048	0
Mm Hs	MS4A4A	Macrophages	CD20L1|MS4A7	0.002	membrane spanning 4-domains A4A	protein-coding gene	1	Mesoderm	Immune system	0.583333	0.020202	0.00598048	0.000132538
Hs	MS4A6A	Macrophages	CD20L3|MS4A6	0.007	membrane spanning 4-domains A6A	protein-coding gene	1	Mesoderm	Immune system	0.333333	0	0.00598048	0
Mm Hs	FPR1	Macrophages	FPR|FMLP	0.003	formyl peptide receptor 1	protein-coding gene	1	Mesoderm	Immune system	0.0833333	0.030303	0.00597672	0.00185553
Mm Hs	CD180	Macrophages	RP105|Ly78|LY64	0.012	CD180 molecule	protein-coding gene	1	Mesoderm	Immune system	0.0833333	0.131313	0.00597484	0.0104042
Mm	RETNLA	Macrophages	NA	0.004	resistin like alpha	protein coding gene	1	Mesoderm	Immune system	NA	NA	0.00597109	NA
Mm Hs	GDF15	Macrophages	PLAB|MIC-1|PDF|NAG-1|PTGFB	0.014	growth differentiation factor 15	protein-coding gene	1	Mesoderm	Immune system	0.166667	0.0181818	0.00596921	0.00258449
Mm Hs	RAB20	Macrophages	FLJ20429	0.017	RAB20, member RAS oncogene family	protein-coding gene	1	Mesoderm	Immune system	0.416667	0	0.00596734	0
Mm Hs	HFE	Macrophages	HLA-H	0.017	homeostatic iron regulator	protein-coding gene	1	Mesoderm	Immune system	0	0.436364	0.00596734	0.00775348
Mm Hs	TNF	Macrophages	TNFSF2|DIF|TNF-alpha|TNFA	0.008	tumor necrosis factor	protein-coding gene	1	Mesoderm	Immune system	0	0	0.00596546	0
Mm Hs	CCR2	Macrophages	CC-CKR-2|CKR2|MCP-1-R|CD192|FLJ78302|CMKBR2	0.022	C-C motif chemokine receptor 2	protein-coding gene	1	Mesoderm	Immune system	0	0.282828	0.00596546	0.0178926
Mm Hs	SNX20	Macrophages	SLIC-1|SLIC1	0.02	sorting nexin 20	protein-coding gene	1	Mesoderm	Immune system	0	0	0.00596546	0
Mm	CD209A	Macrophages	NA	0.003	CD209a antigen	protein coding gene	1	Mesoderm	Immune system	0	0.0525253	0.00596546	0.00238569
Mm Hs	FMNL1	Macrophages	C17orf1B|FMNL	0.022	formin like 1	protein-coding gene	1	Mesoderm	Immune system	0	0.224242	0.00596546	0.0198144
Mm Hs	GPR132	Macrophages	G2A	0.009	G protein-coupled receptor 132	protein-coding gene	1	Mesoderm	Immune system	0	0.0767677	0.00596546	0.00861498
Mm Hs	SLAMF7	Macrophages	CRACC|19A|CS1|CD319	0.013	SLAM family member 7	protein-coding gene	1	Mesoderm	Immune system	0.166667	0	0.00596546	0
Mm Hs	NCEH1	Macrophages	KIAA1363|NCEH|AADACL1	0.025	neutral cholesterol ester hydrolase 1	protein-coding gene	1	Mesoderm	Immune system	0.416667	0.0787879	0.00596359	0.027833
Mm Hs	CCL24	Macrophages	Ckb-6|MPIF-2|eotaxin-2|MPIF2|SCYA24	0.011	C-C motif chemokine ligand 24	protein-coding gene	1	Mesoderm	Immune system	0	0.319192	0.00596359	0.00390987
Mm Hs	C5AR1	Macrophages	C5A|C5AR|CD88|C5R1	0.027	complement C5a receptor 1	protein-coding gene	1	Mesoderm	Immune system	0.583333	0.543434	0.00595985	0.0133863
Mm Hs	CD300A	Macrophages	Irp60|CMRF35H|CMRF-35-H9|IRC1|IRC2|IGSF12	0.023	CD300a molecule	protein-coding gene	1	Mesoderm	Immune system	0.166667	0.50101	0.00595985	0.0100729
Mm Hs	CXCL2	Macrophages	SCYB2|GROb|MIP-2a|MGSA-b|CINC-2a|GRO2	0.041	C-X-C motif chemokine ligand 2	protein-coding gene	1	Mesoderm	Immune system	0.0833333	0.511111	0.00595985	0.0225977
Mm Hs	CCL7	Macrophages	MCP-3|NC28|FIC|MARC|MCP3|SCYA6|SCYA7	0.017	C-C motif chemokine ligand 7	protein-coding gene	1	Mesoderm	Immune system	0	0.258586	0.00595798	0.0139165
Mm Hs	CCL2	Macrophages	MCP1|MCP-1|MCAF|SMC-CF|GDCF-2|HC11|MGC9434|SCYA2	0.037	C-C motif chemokine ligand 2	protein-coding gene	1	Mesoderm	Immune system	0.5	0.408081	0.00595611	0.0195494
Mm Hs	IL1B	Macrophages	IL1F2|IL-1B|IL1-BETA	0.027	interleukin 1 beta	protein-coding gene	1	Mesoderm	Immune system	0.166667	0.40202	0.00595611	0.0154407
Mm Hs	IRF5	Macrophages	NA	0.028	interferon regulatory factor 5	protein-coding gene	1	Mesoderm	Immune system	0.0833333	0.549495	0.00595611	0.0173625
Mm Hs	AHR	Macrophages	bHLHe76	0.007	aryl hydrocarbon receptor	protein-coding gene	1	Mesoderm	Immune system	0	0.0161616	0.00595611	0.00662691
Mm Hs	MYO1G	Macrophages	HA-2	0.022	myosin IG	protein-coding gene	1	Mesoderm	Immune system	0	0.226263	0.00595425	0.0129225
Mm Hs	DUSP5	Macrophages	HVH3	0.032	dual specificity phosphatase 5	protein-coding gene	1	Mesoderm	Immune system	0	0.0888889	0.00595238	0.0265076
Mm Hs	GPR171	Macrophages	H963	0.016	G protein-coupled receptor 171	protein-coding gene	1	Mesoderm	Immune system	0	0.0161616	0.00595238	0.015507
Mm Hs	CCR7	Macrophages	BLR2|CDw197|CD197|CMKBR7|EBI1	0.016	C-C motif chemokine receptor 7	protein-coding gene	1	Mesoderm	Immune system	0	0.020202	0.00595238	0.0111332
Mm Hs	DNASE1L3	Macrophages	DNAS1L3|LSD	0.015	deoxyribonuclease 1 like 3	protein-coding gene	1	Mesoderm	Immune system	0	0.111111	0.00595238	0.0131213
Mm Hs	CXCL1	Macrophages	SCYB1|GROa|MGSA-a|NAP-3|MGSA|GRO1|FSP	0.032	C-X-C motif chemokine ligand 1	protein-coding gene	1	Mesoderm	Immune system	0	0.0606061	0.00595238	0.029556
Mm Hs	SAMSN1	Macrophages	NASH1|SASH2|SH3D6B|HACS1|SLy2	0.046	SAM domain, SH3 domain and nuclear localization signals 1	protein-coding gene	1	Mesoderm	Immune system	0.25	0	0.00595238	0
Mm Hs	NR4A3	Macrophages	CSMF|MINOR	0.01	nuclear receptor subfamily 4 group A member 3	protein-coding gene	1	Mesoderm	Immune system	0.0833333	0.0282828	0.00595238	0.00894632
Mm Hs	CCL22	Macrophages	STCP-1|ABCD-1|DC/B-CK|A-152E5.1|MGC34554|SCYA22	0.002	C-C motif chemokine ligand 22	protein-coding gene	1	Mesoderm	Immune system	0.166667	0.0181818	0.00595238	0.00159046
Mm Hs	S100A4	Macrophages	P9KA|18A2|PEL98|42A|CAPL	0.098	S100 calcium binding protein A4	protein-coding gene	1	Mesoderm	Immune system	0.916667	0	0.00595238	0
Mm Hs	MMP9	Macrophages	CLG4B	0.015	matrix metallopeptidase 9	protein-coding gene	1	Mesoderm	Immune system	0.416667	0.020202	0.00595238	0.0168986
Mm Hs	HILPDA	Macrophages	FLJ21076|HIG-2|HIG2|C7orf68	0.033	hypoxia inducible lipid droplet associated	protein-coding gene	1	Mesoderm	Immune system	0.0833333	0.0666667	0.00595238	0.0297548
Mm Hs	NRP2	Macrophages	VEGF165R2	0.04	neuropilin 2	protein-coding gene	1	Mesoderm	Immune system	0.666667	0.0848485	0.00595238	0.0399602
Mm Hs	SLC37A2	Macrophages	FLJ00171	0.001	solute carrier family 37 member 2	protein-coding gene	1	Mesoderm	Immune system	0.0833333	0	0.00595238	0
Mm Hs	CTSK	Macrophages	PKND|CTSO2|CTSO|PYCD	0.027	cathepsin K	protein-coding gene	1	Mesoderm	Immune system	0	0.0040404	0.00595238	0.0294897
Mm Hs	CD36	Macrophages	SCARB3|GPIV|GP4|GP3B	0.042	CD36 molecule	protein-coding gene	1	Mesoderm	Immune system	0.666667	0.232323	0.00595238	0.0379722
Mm Hs	LPCAT2	Macrophages	FLJ20481|AGPAT11|LysoPAFAT|AYTL1	0.034	lysophosphatidylcholine acyltransferase 2	protein-coding gene	1	Mesoderm	Immune system	0.25	0.349495	0.00595238	0.0316766
Mm Hs	HPGDS	Macrophages	GSTS|H-PGDS|PGD2|GSTS1-1|GSTS1	0.033	hematopoietic prostaglandin D synthase	protein-coding gene	1	Mesoderm	Immune system	0.333333	0.391919	0.00595238	0.0255136
Mm Hs	IFNAR2	Macrophages	IFNABR	0.024	interferon alpha and beta receptor subunit 2	protein-coding gene	1	Mesoderm	Immune system	0.0833333	0.234343	0.00595238	0.0196819
Mm Hs	MS4A7	Macrophages	CD20L4|CFFM4|MS4A8	0.027	membrane spanning 4-domains A7	protein-coding gene	1	Mesoderm	Immune system	0.833333	0.652525	0.00595238	0.00609675
Mm Hs	SLC11A1	Macrophages	NRAMP|NRAMP1	0.017	solute carrier family 11 member 1	protein-coding gene	1	Mesoderm	Immune system	0.416667	0	0.00595238	0
Mm Hs	HPGD	Macrophages	SDR36C1	0.044	15-hydroxyprostaglandin dehydrogenase	protein-coding gene	1	Mesoderm	Immune system	0.0833333	0.446465	0.00595238	0.0348575
Mm Hs	CCL3	Macrophages	G0S19-1|LD78ALPHA|MIP-1-alpha|SCYA3	0.036	C-C motif chemokine ligand 3	protein-coding gene	1	Mesoderm	Immune system	0.166667	0.440404	0.00595238	0.0294897
Mm Hs	CLEC7A	Macrophages	dectin-1|hDectin-1|CD369|SCARE2|CLECSF12	0.03	C-type lectin domain containing 7A	protein-coding gene	1	Mesoderm	Immune system	0.75	0.375758	0.00595238	0.0135852
Mm Hs	CD5L	Macrophages	Spalpha|API6	0.005	CD5 molecule like	protein-coding gene	1	Mesoderm	Immune system	0.0833333	0.050505	0.00595238	0.00483764
Mm	LILR4B	Macrophages	NA	0.016	leukocyte immunoglobulin-like receptor, subfamily B, member 4B	protein coding gene	1	Mesoderm	Immune system	0	0.339394	0.00595238	0.00848244
Mm Hs	CCL5	Macrophages	RANTES|SISd|TCP228|MGC17164|D17S136E|SCYA5	0.042	C-C motif chemokine ligand 5	protein-coding gene	1	Mesoderm	Immune system	0	0.109091	0.00595238	0.0302187
Mm Hs	CYTH4	Macrophages	CYT4|cytohesin-4|PSCD4	0.053	cytohesin 4	protein-coding gene	1	Mesoderm	Immune system	0.333333	0.692929	0.00595238	0.0430749
Mm	CLEC4N	Macrophages	NA	0.02	C-type lectin domain family 4, member n	protein coding gene	1	Mesoderm	Immune system	0	0.432323	0.00595238	0.00994036
Mm	CD209F	Macrophages	NA	0.003	CD209f antigen	protein coding gene	1	Mesoderm	Immune system	0	0.109091	0.00595238	0.000198807
Mm Hs	CD3E	Macrophages	NA	0.041	CD3e molecule	protein-coding gene	1	Mesoderm	Immune system	0	0.00808081	0.00595238	0.03055
Mm Hs	CD19	Macrophages	NA	0.007	CD19 molecule	protein-coding gene	1	Mesoderm	Immune system	0	0	0.00595238	0.00629556
Mm Hs	CD74	Macrophages	DHLAG	0.169	CD74 molecule	protein-coding gene	1	Mesoderm	Immune system	0.75	0.721212	0.00595238	0.105633
Mm	LYZ1	Macrophages	NA	0.031	lysozyme 1	protein coding gene	1	Mesoderm	Immune system	0	0.345455	0.00595238	0.027833
Mm Hs	CSF1R	Macrophages	C-FMS|CSFR|CD115|FMS	0.064	colony stimulating factor 1 receptor	protein-coding gene	1	Mesoderm	Immune system	0.5	0.925252	0.00595238	0.0479788
Mm Hs	LGALS3	Macrophages	MAC-2|GALIG|LGALS2	0.164	galectin 3	protein-coding gene	1	Mesoderm	Immune system	0.583333	0.650505	0.00595238	0.111199
Mm Hs	CD68	Macrophages	SCARD1|macrosialin|DKFZp686M18236|LAMP4	0.063	CD68 molecule	protein-coding gene	1	Mesoderm	Immune system	0	0.923232	0.00595238	0.0481776
Mm Hs	UCP2	Macrophages	SLC25A8|BMIQ4	0.013	uncoupling protein 2	protein-coding gene	1	Mesoderm	Immune system	0	0	0.00595238	0
Mm Hs	TREML4	Macrophages	TLT4	0.003	triggering receptor expressed on myeloid cells like 4	protein-coding gene	1	Mesoderm	Immune system	0	0	0.00595238	0
Mm Hs	FGR	Macrophages	c-fgr|p55c-fgr|SRC2	0.013	FGR proto-oncogene, Src family tyrosine kinase	protein-coding gene	1	Mesoderm	Immune system	0.416667	0.175758	0.00595238	0.0064281
Mm Hs	CYBB	Macrophages	GP91-PHOX|NOX2|CGD	0.059	cytochrome b-245 beta chain	protein-coding gene	1	Mesoderm	Immune system	0.916667	0.763636	0.00595238	0.0406229
Mm Hs	CD200	Macrophages	MRC|OX-2	0.111	CD200 molecule	protein-coding gene	1	Mesoderm	Immune system	0	0.0161616	0.00595238	0.138569
Mm Hs	CD200R1	Macrophages	HCRTR2|CD200R|MOX2R	0.002	CD200 receptor 1	protein-coding gene	1	Mesoderm	Immune system	0	0.0444444	0.00595238	0.00178926
Mm Hs	GATA6	Macrophages	NA	0.019	GATA binding protein 6	protein-coding gene	1	Mesoderm	Immune system	0	0.0040404	0.00595238	0.02167
Mm	H2-AB1	Macrophages	NA	0.087	histocompatibility 2, class II antigen A, beta 1	protein coding gene	1	Mesoderm	Immune system	0	0.612121	0.00595238	0.0872101
Mm	H2-EB1	Macrophages	NA	0.066	histocompatibility 2, class II antigen E beta	protein coding gene	1	Mesoderm	Immune system	0	0.547475	0.00595238	0.0640159
Mm	IL4RA	Macrophages	NA	0.013	interleukin 4 receptor, alpha	protein coding gene	1	Mesoderm	Immune system	0	0.163636	0.00595238	0.012061
Mm Hs	ITGAX	Macrophages	CD11c|CD11C	0.007	integrin subunit alpha X	protein-coding gene	1	Mesoderm	Immune system	0.583333	0.0626263	0.00591716	0.00337972
Mm	LY6C1	Macrophages	NA	0.054	lymphocyte antigen 6 complex, locus C1	protein coding gene	1	Mesoderm	Immune system	0	0.0343434	0.00591133	0.0676607
Mm Hs	PPARG	Macrophages	PPARG1|PPARG2|NR1C3|PPARgamma	0.006	peroxisome proliferator activated receptor gamma	protein-coding gene	1	Mesoderm	Immune system	0.0833333	0.0040404	0.00582902	0.00463883
Mm	SIGLECF	Macrophages	NA	0.002	sialic acid binding Ig-like lectin F	protein coding gene	1	Mesoderm	Immune system	NA	NA	0.00582902	NA
Mm Hs	TYROBP	Macrophages	DAP12|PLO-SL|KARAP|PLOSL	0.149	TYRO protein tyrosine kinase binding protein	protein-coding gene	1	Mesoderm	Immune system	1	0	0.00578428	0
Mm Hs	RGS1	Macrophages	1R20|IR20|BL34|IER1	0.049	regulator of G protein signaling 1	protein-coding gene	1	Mesoderm	Immune system	0.0833333	0	0.0057508	0
Mm Hs	DAB2	Macrophages	DOC-2	0.068	DAB2, clathrin adaptor protein	protein-coding gene	1	Mesoderm	Immune system	0.75	0.723232	0.0057508	0.0525514
Mm Hs	P2RY6	Macrophages	P2Y6	0.018	pyrimidinergic receptor P2Y6	protein-coding gene	1	Mesoderm	Immune system	0	0.436364	0.0057508	0.0083499
Mm Hs	MAF	Macrophages	c-MAF	0.072	MAF bZIP transcription factor	protein-coding gene	1	Mesoderm	Immune system	0.833333	0.533333	0.00570523	0.0675282
Mm	LYZ2	Macrophages	NA	0.124	lysozyme 2	protein coding gene	1	Mesoderm	Immune system	0	0.989899	0.00570523	0.121074
Mm Hs	AIF1	Macrophages	IRT-1|AIF-1|Em:AF129756.17|IBA1	0.085	allograft inflammatory factor 1	protein-coding gene	1	Mesoderm	Immune system	0.916667	0.826263	0.00570523	0.0518224
Mm Hs	CLEC10A	Macrophages	HML2|HML|CD301|CLECSF14	0.01	C-type lectin domain containing 10A	protein-coding gene	1	Mesoderm	Immune system	0	0.20404	0.00570523	0.00331345
Mm	ADGRE4	Macrophages	NA	0.004	adhesion G protein-coupled receptor E4	protein coding gene	1	Mesoderm	Immune system	0	0.0747475	0.00570278	0.00271703
Mm Hs	ADGRE5	Macrophages	TM7LN1|CD97	0.04	adhesion G protein-coupled receptor E5	protein-coding gene	1	Mesoderm	Immune system	0.25	0.307071	0.00569981	0.0320742
Mm	CLEC4A3	Macrophages	NA	0.019	C-type lectin domain family 4, member a3	protein coding gene	1	Mesoderm	Immune system	0	0.543434	0.00569981	0.00649437
Mm	CLEC4A1	Macrophages	NA	0.017	C-type lectin domain family 4, member a1	protein coding gene	1	Mesoderm	Immune system	0	0.521212	0.00569981	0.00390987
Mm Hs	SLC15A3	Macrophages	PHT2|hPTR3	0.016	solute carrier family 15 member 3	protein-coding gene	1	Mesoderm	Immune system	0.25	0	0.00569981	0
Mm	AKR1B3	Macrophages	NA	0.025	aldo-keto reductase family 1, member B3 (aldose reductase)	protein coding gene	1	Mesoderm	Immune system	0	0.0686869	0.00569981	0.0286945
Mm Hs	CYP27A1	Macrophages	CTX|CYP27	0.006	cytochrome P450 family 27 subfamily A member 1	protein-coding gene	1	Mesoderm	Immune system	0.5	0.00808081	0.0056944	0.00377734
Mm Hs	SLC7A7	Macrophages	y+LAT-1|LPI	0.007	solute carrier family 7 member 7	protein-coding gene	NA	Mesoderm	Immune system	0.75	0	0.0056944	0
Mm Hs	RUNX3	Macrophages	AML2|PEBP2A3|CBFA3	0.018	runt related transcription factor 3	protein-coding gene	1	Mesoderm	Immune system	0	0	0.005689	0
Mm Hs	SYK	Macrophages	NA	0.011	spleen associated tyrosine kinase	protein-coding gene	1	Mesoderm	Immune system	0.416667	0	0.005689	0

## Sheet: Neutrophils
species	official gene symbol	cell type	nicknames	ubiquitousness index	product description	gene type	canonical marker	germ layer	organ	sensitivity_human	sensitivity_mouse	specificity_human	specificity_mouse
Mm Hs	MME	Neutrophils	CALLA|CD10	0.017	membrane metalloendopeptidase	protein-coding gene	1	Mesoderm	Immune system	0	0	0.00158028	0.0153021
Mm Hs	ITGAM	Neutrophils	CD11b|CR3A|CD11B	0.025	integrin subunit alpha M	protein-coding gene	1	Mesoderm	Immune system	0	0.508532	0.00157729	0.0211222
Mm Hs	ITGAX	Neutrophils	CD11c|CD11C	0.007	integrin subunit alpha X	protein-coding gene	1	Mesoderm	Immune system	0	0	0.0015748	0.00536228
Mm Hs	CD14	Neutrophils	NA	0.051	CD14 molecule	protein-coding gene	1	Mesoderm	Immune system	0	0.180887	0.00157381	0.0530997
Mm Hs	FUT4	Neutrophils	FUC-TIV|CD15|ELFT	0.001	fucosyltransferase 4	protein-coding gene	1	Mesoderm	Immune system	0	0	0.00157381	0.00071933
Hs	FCGR3A	Neutrophils	CD16a	0.006	Fc fragment of IgG receptor IIIa	protein-coding gene	1	Mesoderm	Immune system	0	0	0.00157282	0
Mm Hs	PECAM1	Neutrophils	CD31	0.051	platelet and endothelial cell adhesion molecule 1	protein-coding gene	1	Mesoderm	Immune system	0	0	0.00157282	0.0545383
Mm Hs	CD33	Neutrophils	SIGLEC3|SIGLEC-3|FLJ00391	0.017	CD33 molecule	protein-coding gene	1	Mesoderm	Immune system	0	0.170648	0.00157233	0.0143212
Mm Hs	SELL	Neutrophils	LSEL|LAM1|LAM-1|hLHRc|Leu-8|Lyam-1|PLNHR|CD62L|LYAM1|LNHR	0.035	selectin L	protein-coding gene	1	Mesoderm	Immune system	0	0	0.00157233	0
Hs	CEACAM8	Neutrophils	CD66b|CGM6	0	carcinoembryonic antigen related cell adhesion molecule 8	protein-coding gene	1	Mesoderm	Immune system	0	0	0.00157233	0
Mm Hs	C5AR1	Neutrophils	C5A|C5AR|CD88|C5R1	0.027	complement C5a receptor 1	protein-coding gene	1	Mesoderm	Immune system	0	0.31058	0.00157134	0.0248496
Mm Hs	CXCR1	Neutrophils	CDw128a|CD181|CMKAR1|IL8RA	0	C-X-C motif chemokine receptor 1	protein-coding gene	1	Mesoderm	Immune system	0	0	0.00157134	0.000130787
Mm Hs	CXCR2	Neutrophils	CMKAR2|CD182|IL8RB	0.003	C-X-C motif chemokine receptor 2	protein-coding gene	1	Mesoderm	Immune system	0	0.156997	0.00157085	0.000588543
Hs	JAML	Neutrophils	Gm638|AMICA|AMICA1	0.005	junction adhesion molecule like	protein-coding gene	1	Mesoderm	Immune system	0	0	0.00157085	0
Mm Hs	TLR2	Neutrophils	TIL4|CD282	0.014	toll like receptor 2	protein-coding gene	1	Mesoderm	Immune system	0	0	0.00157085	0
Mm Hs	MYLK	Neutrophils	smMLCK|MYLK1|MLCK1	0.047	myosin light chain kinase	protein-coding gene	1	Mesoderm	Immune system	0	0	0.00157085	0.047672
Mm Hs	S100A9	Neutrophils	MIF|NIF|LIAG|MRP14|MAC387|CGLB|CAGB	0.061	S100 calcium binding protein A9	protein-coding gene	1	Mesoderm	Immune system	0.307692	0	0.00157085	0
Mm Hs	MPO	Neutrophils	NA	0.023	myeloperoxidase	protein-coding gene	1	Mesoderm	Immune system	1	0.590444	0.00157035	0.0122286
Mm	CCL6	Neutrophils	NA	0.043	chemokine (C-C motif) ligand 6	protein coding gene	1	Mesoderm	Immune system	0	0.235495	0.00157035	0.0493068
Hs	CD24	Neutrophils	CD24A	0.039	CD24 molecule	protein-coding gene	1	Mesoderm	Immune system	0	0	0.00157035	0
Mm Hs	CEACAM1	Neutrophils	BGP1|CD66a|BGP	0.024	carcinoembryonic antigen related cell adhesion molecule 1	protein-coding gene	1	Mesoderm	Immune system	0	0.290102	0.00156986	0.0208606
Hs	FCGR1A	Neutrophils	CD64|CD64A	0.001	Fc fragment of IgG receptor Ia	protein-coding gene	NA	Mesoderm	Immune system	0	0	0.00156986	0
Mm Hs	CRP	Neutrophils	NA	0.002	C-reactive protein	protein-coding gene	NA	Mesoderm	Immune system	0	0	0.00156986	0.00163484
Mm Hs	LCN2	Neutrophils	NGAL|24p3	0.043	lipocalin 2	protein-coding gene	1	Mesoderm	Immune system	0	0.897611	0.00156986	0.0253727
Hs	DEFA1	Neutrophils	HNP-1|DEF1|DEFA2	0	defensin alpha 1	protein-coding gene	1	Mesoderm	Immune system	0	0	0.00156937	0
Mm	DEFA2	Neutrophils	NA	0.003	defensin, alpha, 2	protein coding gene	1	Mesoderm	Immune system	0	0	0.00156937	0.0041852
Mm Hs	DEFA3	Neutrophils	HNP-3	0.002	defensin alpha 3	protein-coding gene	1	Mesoderm	Immune system	0	0	0.00156937	0.00294272
Mm Hs	LTF	Neutrophils	HLF2	0.016	lactotransferrin	protein-coding gene	1	Mesoderm	Immune system	0	0.733788	0.00156937	0.00464295
Hs	LYZ	Neutrophils	NA	0.008	lysozyme	protein-coding gene	1	Mesoderm	Immune system	0.615385	0	0.00156937	0
Mm Hs	ELANE	Neutrophils	NE|HNE|HLE|ELA2	0.019	elastase, neutrophil expressed	protein-coding gene	1	Mesoderm	Immune system	1	0.631399	0.00156937	0.00732409
Mm Hs	S100A8	Neutrophils	P8|CGLA|CAGA	0.064	S100 calcium binding protein A8	protein-coding gene	1	Mesoderm	Immune system	0.538462	0	0.00156937	0
Mm	RETNLG	Neutrophils	NA	0.014	resistin like gamma	protein coding gene	1	Mesoderm	Immune system	NA	NA	0.00156838	NA
Mm Hs	IL1B	Neutrophils	IL1F2|IL-1B|IL1-BETA	0.027	interleukin 1 beta	protein-coding gene	1	Mesoderm	Immune system	0	0.150171	0.0015674	0.0253727
Mm	NGP	Neutrophils	NA	0.02	neutrophilic granule protein	protein coding gene	1	Mesoderm	Immune system	0	0.83959	0.0015674	0.00941669
Mm Hs	CXCL2	Neutrophils	SCYB2|GROb|MIP-2a|MGSA-b|CINC-2a|GRO2	0.041	C-X-C motif chemokine ligand 2	protein-coding gene	1	Mesoderm	Immune system	0	0.16041	0.0015674	0.0357703
Mm Hs	HP	Neutrophils	NA	0.044	haptoglobin	protein-coding gene	1	Mesoderm	Immune system	0	0.952218	0.0015674	0.0297541
Mm Hs	CCL3	Neutrophils	G0S19-1|LD78ALPHA|MIP-1-alpha|SCYA3	0.036	C-C motif chemokine ligand 3	protein-coding gene	1	Mesoderm	Immune system	0	0.0580205	0.00156691	0.0422443
Mm	CCL9	Neutrophils	NA	0.037	chemokine (C-C motif) ligand 9	protein coding gene	1	Mesoderm	Immune system	0	0.136519	0.00156691	0.0423751
Mm Hs	HDC	Neutrophils	NA	0.019	histidine decarboxylase	protein-coding gene	1	Mesoderm	Immune system	0	0.460751	0.00156691	0.014452
Mm Hs	MMP8	Neutrophils	CLG1	0.004	matrix metallopeptidase 8	protein-coding gene	1	Mesoderm	Immune system	0	0.211604	0.00156691	0.00124248
Mm	STFA2L1	Neutrophils	NA	0.001	stefin A2 like 1	protein coding gene	1	Mesoderm	Immune system	NA	NA	0.00156691	NA
Mm Hs	LRG1	Neutrophils	LRG	0.026	leucine rich alpha-2-glycoprotein 1	protein-coding gene	1	Mesoderm	Immune system	0	0.692833	0.00156691	0.0188988
Mm Hs	OSM	Neutrophils	MGC20461	0.007	oncostatin M	protein-coding gene	1	Mesoderm	Immune system	0	0.146758	0.00156691	0.00575464
Mm Hs	MMP9	Neutrophils	CLG4B	0.015	matrix metallopeptidase 9	protein-coding gene	1	Mesoderm	Immune system	0	0.262799	0.00156642	0.012294
Mm Hs	PILRA	Neutrophils	FDF03	0.016	paired immunoglobin like type 2 receptor alpha	protein-coding gene	1	Mesoderm	Immune system	0	0.303754	0.00156642	0.0117055
Mm Hs	CLEC4D	Neutrophils	Mpcl|CD368|MCL|Dectin-3|CLECSF8	0.007	C-type lectin domain family 4 member D	protein-coding gene	1	Mesoderm	Immune system	0	0.153584	0.00156642	0.00483913
Mm Hs	CLEC4E	Neutrophils	mincle|CLECSF9	0.006	C-type lectin domain family 4 member E	protein-coding gene	1	Mesoderm	Immune system	0	0.163823	0.00156642	0.0030735
Mm	TREM3	Neutrophils	NA	0.013	triggering receptor expressed on myeloid cells 3	protein coding gene	1	Mesoderm	Immune system	NA	NA	0.00156642	NA
Mm Hs	ASPRV1	Neutrophils	Taps|SASPase|FLJ25084	0.001	aspartic peptidase retroviral like 1	protein-coding gene	1	Mesoderm	Immune system	0	0.0443686	0.00156642	0.00111169
Mm Hs	CCRL2	Neutrophils	CRAM-B|CKRX|CRAM-A|ACKR5	0.018	C-C motif chemokine receptor like 2	protein-coding gene	1	Mesoderm	Immune system	0	0.0614334	0.00156642	0.0212529
Mm Hs	CCR1	Neutrophils	MIP1aR|CD191|SCYAR1|CMKBR1	0.014	C-C motif chemokine receptor 1	protein-coding gene	1	Mesoderm	Immune system	0	0.201365	0.00156642	0.010463
Mm Hs	NCF1	Neutrophils	p47phox|NOXO2|NCF1A|SH3PXD1A	0.038	neutrophil cytosolic factor 1	protein-coding gene	1	Mesoderm	Immune system	0	0.744027	0.00156642	0.0321737
Mm	LY6G	Neutrophils	NA	0.007	lymphocyte antigen 6 complex, locus G	protein coding gene	1	Mesoderm	Immune system	0	0.477816	0.00156642	6.53937e-05
Mm Hs	TREM1	Neutrophils	TREM-1|CD354	0.003	triggering receptor expressed on myeloid cells 1	protein-coding gene	1	Mesoderm	Immune system	0	0	0.00156642	0
Mm Hs	SORL1	Neutrophils	gp250|LR11|SorLA|SorLA-1|C11orf32	0.034	sortilin related receptor 1	protein-coding gene	1	Mesoderm	Immune system	0	0	0.00156642	0
Mm Hs	ARG2	Neutrophils	NA	0.001	arginase 2	protein-coding gene	1	Mesoderm	Immune system	0	0.0102389	0.00156642	0.00137327
Mm Hs	BST1	Neutrophils	CD157	0.008	bone marrow stromal cell antigen 1	protein-coding gene	1	Mesoderm	Immune system	0	0.0273038	0.00156642	0.008305
Mm	MRGPRA2B	Neutrophils	NA	0.003	MAS-related GPR, member A2B	protein coding gene	1	Mesoderm	Immune system	0	0.174061	0.00156642	0.000196181
Mm Hs	IL1R2	Neutrophils	CD121b|IL1RB	0.007	interleukin 1 receptor type 2	protein-coding gene	1	Mesoderm	Immune system	0	0.204778	0.00156642	0.00281193
Mm Hs	CFP	Neutrophils	PFC	0.035	complement factor properdin	protein-coding gene	NA	Mesoderm	Immune system	0	0.156997	0.00156642	0.0324353
Mm Hs	ADAM8	Neutrophils	CD156|MS2|CD156a	0.01	ADAM metallopeptidase domain 8	protein-coding gene	1	Mesoderm	Immune system	0	0.191126	0.00156642	0.0072587
Mm Hs	CD177	Neutrophils	PRV1|HNA2A|NB1	0.011	CD177 molecule	protein-coding gene	1	Mesoderm	Immune system	0	0.593857	0.00156642	0.00124248
Mm Hs	PTGS2	Neutrophils	NA	0.009	prostaglandin-endoperoxide synthase 2	protein-coding gene	1	Mesoderm	Immune system	0	0.0614334	0.00156642	0.00738948
Mm Hs	OAS3	Neutrophils	NA	0.003	2'-5'-oligoadenylate synthetase 3	protein-coding gene	NA	Mesoderm	Immune system	0	0.00341297	0.00156642	0.000588543
Mm Hs	PRTN3	Neutrophils	PR-3|ACPA|C-ANCA|AGP7|MBT|P29	0.026	proteinase 3	protein-coding gene	1	Mesoderm	Immune system	1	0.607509	0.00156642	0.0165446
Hs	AZU1	Neutrophils	AZU|CAP37|AZAMP|NAZC|HUMAZUR	0.002	azurocidin 1	protein-coding gene	NA	Mesoderm	Immune system	1	0	0.00156642	0
Mm Hs	CTSG	Neutrophils	CG	0.017	cathepsin G	protein-coding gene	1	Mesoderm	Immune system	1	0.532423	0.00156642	0.00699712
Hs	SERPINB1	Neutrophils	EI|PI2|anti-elastase|ELANH2	0.029	serpin family B member 1	protein-coding gene	1	Mesoderm	Immune system	1	0	0.00156642	0
Mm Hs	CAMP	Neutrophils	CAP18|FALL39|FALL-39|LL37	0.022	cathelicidin antimicrobial peptide	protein-coding gene	NA	Mesoderm	Immune system	0	0.83959	0.00156642	0.0103976
Mm	CAR1	Neutrophils	NA	0.006	carbonic anhydrase 1	protein coding gene	1	Mesoderm	Immune system	0	0.00341297	0.00156642	0.00745488
Mm Hs	SLC1A5	Neutrophils	AAAT|ASCT2|RDRC|M7V1	0.038	solute carrier family 1 member 5	protein-coding gene	1	Mesoderm	Immune system	0	0	0.00156642	0
Mm	CHIL3	Neutrophils	NA	0.022	chitinase-like 3	protein coding gene	1	Mesoderm	Immune system	0	0.767918	0.00156642	0.0119016
Mm Hs	SNX20	Neutrophils	SLIC-1|SLIC1	0.02	sorting nexin 20	protein-coding gene	1	Mesoderm	Immune system	0	0	0.00156642	0
Mm Hs	ADPGK	Neutrophils	DKFZp434B195|ADP-GK	0.015	ADP dependent glucokinase	protein-coding gene	1	Mesoderm	Immune system	0	0.549488	0.00156642	0.00582004
Mm Hs	PSTPIP1	Neutrophils	PSTPIP|CD2BP1L|CD2BP1|CD2BP1S|H-PIP|PAPAS	0.014	proline-serine-threonine phosphatase interacting protein 1	protein-coding gene	1	Mesoderm	Immune system	0	0.372014	0.00156642	0.00889354
Mm Hs	LYST	Neutrophils	CHS	0.015	lysosomal trafficking regulator	protein-coding gene	1	Mesoderm	Immune system	0.0769231	0.327645	0.00156642	0.00536228
Mm Hs	DOCK8	Neutrophils	FLJ00026|FLJ00152|ZIR8|FLJ00346	0.015	dedicator of cytokinesis 8	protein-coding gene	NA	Mesoderm	Immune system	0	0.211604	0.00156642	0.0109207
Mm Hs	S100A4	Neutrophils	P9KA|18A2|PEL98|42A|CAPL	0.098	S100 calcium binding protein A4	protein-coding gene	1	Mesoderm	Immune system	0.692308	0	0.00156642	0
Mm Hs	NLRP3	Neutrophils	AGTAVPRL|AII|AVP|FCAS|FCU|NALP3|PYPAF1|MWS|CLR1.1|C1orf7|CIAS1	0.004	NLR family pyrin domain containing 3	protein-coding gene	1	Mesoderm	Immune system	0	0.0375427	0.00156642	0.00457756
Mm Hs	CSF3R	Neutrophils	GCSFR|CD114	0.012	colony stimulating factor 3 receptor	protein-coding gene	1	Mesoderm	Immune system	0.230769	0.21843	0.00156642	0.00693173

## Sheet: Fibroblasts
species	official gene symbol	cell type	nicknames	ubiquitousness index	product description	gene type	canonical marker	germ layer	organ	sensitivity_human	sensitivity_mouse	specificity_human	specificity_mouse
[truncated: 179 more rows]

## Sheet: Monocytes
species	official gene symbol	cell type	nicknames	ubiquitousness index	product description	gene type	canonical marker	germ layer	organ	sensitivity_human	sensitivity_mouse	specificity_human	specificity_mouse
[truncated: 102 more rows]

[truncated: 3 more sheets: B cells, T cytotoxic cells, Plasma cells]
